# Supplementary material for: Crystal structure of hexa­aqua­nickel(II) bis{2-[(5,6-di­hy­droxy-3-sul­fon­ato­quino­lin-1-ium-7-yl)oxy]acetate} dihydrate
Source: Acta Crystallogr E Crystallogr Commun. 2015 Aug 26;71(Pt 9):1105–8. doi: 10.1107/S2056989015015662 (PMC4555394; doi:10.1107/S2056989015015662)
Supplement: Supplementary file 1 [file e-71-01105-sup1.cif]

##############################################################################
#                                                                            #
# This CIF contains the data in a paper accepted for publication in          #
# Acta Crystallographica Section E. It conforms to the requirements of       #
# Notes for Authors for Acta Crystallographica Section E, and has been       #
# peer reviewed under the auspices of the IUCr Commission on Journals.       #
#                                                                            #
# Full details of the Crystallographic Information File format               #
# are given in the paper "The Crystallographic Information File (CIF):       #
# a New Standard Archive File for Crystallography" by S. R. Hall, F. H.      #
# Allen and I. D. Brown [Acta Cryst. (1991), A47, 655-685].                  #
#                                                                            #
# The current version of the core CIF dictionary is obtainable from          #
# ftp://ftp.iucr.org/pub/cif_core.dic.                                       #
#                                                                            #
# Software is freely available for graphical display of the structure(s)     #
# in this CIF. For information consult the CIF software page                 #
# http://www.iucr.org/resources/cif/software.                                #
#                                                                            #
# This file may be used for bona fide research purposes within the           #
# scientific community so long as proper attribution is given to the journal # 
# article from which it was obtained.                                        #
#                                                                            #
##############################################################################
data_I
_audit_creation_method
;
Olex2 1.2
(compiled 2015.01.12 svn.r3133 for OlexSys, GUI svn.r4987)
;
_journal_date_recd_electronic     2015-07-21
_journal_date_accepted     2015-08-20
_journal_name_full     'Acta Crystallographica, Section E'
_journal_year     2015
_journal_volume     71
_journal_issue      9
_journal_page_first     1105
_journal_page_last     1108
_journal_paper_category     GM
_journal_paper_doi     10.1107/S2056989015015662
_journal_coeditor_code     VN2096
_publ_contact_author_name     'Luc Van Meervelt'
_publ_contact_author_address
;
Chemistry Department
KU Leuven
Celestijnenlaan 200F
B-3001, Leuven (Heverlee)
Belgium
;
_publ_contact_author_email     'luc.vanmeeervelt@chem.kuleuven.be'
_publ_contact_author_fax     ?
_publ_contact_author_phone     '32-16-327609'
_publ_section_title
;
Crystal structure of hexaaquanickel(II)
bis{2-[(5,6-dihydroxy-3-sulfonatoquinolin-1-ium-7-yl)oxy]acetate} dihydrate
;
loop_
    _publ_author_name
    _publ_author_footnote
    _publ_author_address
    'Le Thi Hong, Hai' .
;
Chemistry Department
Hanoi National University of Education
136 - Xuan Thuy - Cau Giay
Hanoi
Vietnam
;
    'Nguyen Thi Ngoc, Vinh' .
;
Chemistry Department
Hanoi National University of Education
136 - Xuan Thuy - Cau Giay
Hanoi
Vietnam
;
    'Tran Thi, Da' .
;
Chemistry Department
Hanoi National University of Education
136 - Xuan Thuy - Cau Giay
Hanoi
Vietnam
;
    'Nguyen Bich, Ngan' .
;
Chemistry Department
Hanoi National University of Education
136 - Xuan Thuy - Cau Giay
Hanoi
Vietnam
;
    'Van Meervelt, Luc' .
;
Chemistry Department
KU Leuven
Celestijnenlaan 200F
B-3001, Leuven (Heverlee)
Belgium
;
_publ_section_synopsis
;
In the packing of the title compound, Ni(H~2~O)~6~ is acting as a glue between
neighbouring zwitterionic quinoline derivatives which are not directly
complexing with Ni^II^.
;
_chemical_name_systematic
;
Hexaaquanickel(II)
bis(5,6-dihydroxy-3-sulfoquinolin-7-yloxyacetic acid) dihydrate
;
_chemical_name_common     ?
_chemical_formula_moiety     'H12 Ni O6, C22 H16 N2 O16 S2, 2H2 O'
_chemical_formula_sum     'C22 H32 N2 Ni O24 S2'
_chemical_formula_iupac     '[Ni (H2 O)6] (C11 H8 N O8 S)2 , 2H2 O'
_chemical_formula_weight     831.31
_chemical_melting_point     ?
_shelx_space_group_comment
;
The symmetry employed for this shelxl refinement is uniquely defined
by the following loop, which should always be used as a source of
symmetry information in preference to the above space-group names.
They are only intended as comments.
;
_space_group_crystal_system     triclinic
_space_group_name_H-M_alt     'P -1'
_space_group_name_Hall     '-P 1'
loop_
    _space_group_symop_operation_xyz
    'x, y, z'
    '-x, -y, -z'
_cell_length_a     8.1632(5)
_cell_length_b     8.2829(6)
_cell_length_c     11.8492(8)
_cell_angle_alpha     102.316(6)
_cell_angle_beta     102.250(6)
_cell_angle_gamma     93.003(6)
_cell_volume     760.91(9)
_cell_formula_units_Z     1
_cell_measurement_reflns_used     2769
_cell_measurement_theta_min     3.4080
_cell_measurement_theta_max     28.8620
_cell_measurement_temperature     100.0
_exptl_crystal_description     block
_exptl_crystal_colour     yellow
_exptl_crystal_size_max     0.3
_exptl_crystal_size_mid     0.2
_exptl_crystal_size_min     0.15
_exptl_crystal_density_diffrn     1.814
_exptl_crystal_density_meas     ?
_exptl_crystal_density_method     ?
_exptl_crystal_F_000     430
_exptl_absorpt_coefficient_mu     0.884
_exptl_absorpt_correction_type     multi-scan
_exptl_absorpt_process_details
;
(CrysAlisPro; Agilent, 2012)
;
_shelx_estimated_absorpt_T_min     ?
_shelx_estimated_absorpt_T_max     ?
_exptl_absorpt_correction_T_min     0.78103
_exptl_absorpt_correction_T_max     1.00000
_diffrn_ambient_temperature     100.0
_diffrn_radiation_type     MoK\a
_diffrn_radiation_wavelength     0.71073
_diffrn_radiation_monochromator     mirror
_diffrn_measurement_device_type
;
Agilent SuperNova (single source at offset, Eos detector)
;
_diffrn_measurement_method     '\w scans'
_diffrn_detector_area_resol_mean     15.9631
_diffrn_reflns_number     8135
_diffrn_reflns_av_R_equivalents     0.0249
_diffrn_reflns_theta_min     2.781
_diffrn_reflns_theta_max     26.371
_diffrn_reflns_theta_full     25.000
_diffrn_measured_fraction_theta_max     0.988
_diffrn_measured_fraction_theta_full     0.993
_diffrn_reflns_limit_h_min     -10
_diffrn_reflns_limit_h_max     10
_diffrn_reflns_limit_k_min     -10
_diffrn_reflns_limit_k_max     10
_diffrn_reflns_limit_l_min     -14
_diffrn_reflns_limit_l_max     14
loop_
    _refln_index_h
    _refln_index_k
    _refln_index_l
    _refln_F_squared_meas
    0 0 -2 53.2657
    0 0 -2 69.7749
    0 0 2 55.87
    0 0 2 60.2783
    0 0 -2 71.7979
    0 0 -3 2030
    0 0 -3 1913.59
    0 0 3 2243.58
    0 0 -3 2122.33
    0 0 4 13380.3
    0 0 -4 14040
    0 0 -4 13391.2
    0 0 -4 13078.2
    0 0 5 74937.4
    0 0 -5 73551.1
    0 0 -5 69762.2
    0 0 -5 72700.4
    0 0 -6 568.967
    0 0 -6 352.41
    0 0 6 366.498
    0 0 7 40707.4
    0 0 -7 38293.6
    0 0 7 38018.6
    0 0 8 13409.2
    0 0 8 11628.4
    0 0 -8 12389
    0 0 9 6626.18
    0 0 -9 6566.24
    0 0 10 93.736
    0 0 -10 -17.9534
    0 0 11 657.115
    0 0 -11 502.877
    0 0 -12 7532.65
    0 0 12 7632.66
    0 0 -13 10172.5
    0 0 -13 9708.92
    0 0 13 10943.8
    0 0 -14 5352.46
    0 0 14 5461.13
    0 0 -14 5159.96
    0 0 15 193.509
    1 -1 14 118.559
    -1 1 -14 167.356
    -1 1 -13 -528.27
    1 -1 13 270.088
    1 -1 12 5346.15
    -1 1 -12 5018.75
    -1 1 -11 1100.53
    1 -1 11 908.699
    -1 1 -10 787.939
    1 -1 10 727.951
    1 -1 9 12064.6
    -1 1 -9 11428.9
    -1 1 -8 1056.86
    1 -1 8 1001.52
    -1 1 -8 1014.64
    1 -1 7 168.714
    -1 1 -7 42.0778
    -1 1 -7 184.669
    1 -1 7 312.238
    1 -1 6 32018
    1 -1 6 32523.2
    -1 1 -6 33100.8
    -1 1 -6 32091.7
    -1 1 -5 11022.1
    1 -1 5 10534.6
    1 -1 5 10859.8
    -1 1 -5 11161.1
    1 -1 5 11224.7
    -1 1 -4 16414.9
    1 -1 4 15422.5
    -1 1 -4 16983.8
    -1 1 -4 16133.2
    1 -1 4 16819.7
    1 -1 4 17028.9
    1 -1 4 17228.2
    -1 1 -3 24788.1
    1 -1 3 26479.9
    -1 1 -3 26403.3
    -1 1 -3 25783.3
    1 -1 3 25710.1
    1 -1 3 25460
    -1 1 -2 98339.8
    -1 1 -2 98715.9
    1 -1 2 98193.3
    1 -1 2 97597.1
    -1 1 -1 67379.7
    -1 1 -1 69019.4
    1 -1 1 68318.1
    -1 1 -1 67164.3
    1 -1 1 67064.3
    1 -1 1 68254.5
    -1 1 0 17616.4
    1 -1 0 17484
    -1 1 1 6245.59
    1 -1 -1 6186.58
    -1 1 1 6229.71
    1 -1 -2 53917.8
    -1 1 2 54418.1
    -1 1 2 54099.7
    1 -1 -2 54131.8
    1 -1 -3 14226.3
    1 -1 -3 14458.3
    -1 1 3 14978.7
    -1 1 3 14727.7
    1 -1 -3 14198.3
    1 -1 -4 12012.4
    -1 1 4 11466.7
    1 -1 -4 11535.4
    1 -1 -4 11246.7
    1 -1 -5 12301.7
    1 -1 -5 12252.6
    -1 1 5 12084.8
    1 -1 -6 20308.8
    -1 1 6 20830.1
    1 -1 -7 3094.48
    -1 1 7 3021.92
    1 -1 -8 820.329
    -1 1 8 905.099
    1 -1 -8 748.952
    -1 1 9 434.097
    1 -1 -9 205.787
    1 -1 -9 360.232
    1 -1 -10 66.4615
    1 -1 -10 75.6019
    -1 1 10 120.183
    -1 1 11 18572.8
    1 -1 -11 17416.1
    1 -1 -11 17715.4
    -1 1 12 10251.7
    1 -1 -12 9389.62
    1 -1 -12 8974.37
    1 -1 -13 6047.19
    1 -1 -13 6212.76
    -1 1 13 6520.8
    1 -1 -14 238.454
    -1 1 14 509.322
    1 -1 -14 160.063
    -1 1 15 -6.89576
    2 -2 14 352.873
    2 -2 13 4074.52
    -2 2 -13 4518.93
    2 -2 12 1784.15
    -2 2 -12 1169.61
    2 -2 11 4844.03
    -2 2 -11 5689.07
    2 -2 10 6064.7
    -2 2 -10 7111.79
    2 -2 9 985.808
    -2 2 -9 1592.84
    -2 2 -8 1385.28
    -2 2 -8 1026.71
    2 -2 8 1568.97
    -2 2 -7 1358.03
    -2 2 -7 1335.44
    2 -2 7 1625.11
    -2 2 -7 1717.99
    2 -2 6 794.222
    -2 2 -6 1161.15
    -2 2 -6 1287.79
    2 -2 6 1004.03
    -2 2 -5 9273.75
    2 -2 5 9415
    2 -2 5 9284.08
    -2 2 -5 10231.7
    2 -2 4 332.515
    2 -2 4 308.495
    -2 2 -4 378.317
    -2 2 -4 318.485
    -2 2 -3 7926.58
    2 -2 3 6794.38
    -2 2 -3 7030.51
    2 -2 3 7104.85
    -2 2 -2 6603.52
    -2 2 -2 6285.66
    2 -2 2 6693.23
    2 -2 2 5944.35
    -2 2 -2 5650.47
    -2 2 -1 76287.7
    -2 2 -1 78087.4
    2 -2 1 77228.1
    2 -2 1 78748.5
    -2 2 -1 78184.4
    2 -2 1 78186.5
    2 -2 0 71442.9
    -2 2 0 70211.5
    2 -2 0 73602.4
    -2 2 0 71511
    2 -2 0 71024.4
    -2 2 1 1547.37
    -2 2 1 1458.4
    2 -2 -1 1560.11
    -2 2 2 837.02
    -2 2 2 889.137
    2 -2 -2 872.47
    2 -2 -3 10428.5
    -2 2 3 10414.9
    -2 2 3 9777.28
    -2 2 3 10852.4
    2 -2 -4 30719.2
    2 -2 -4 30758.9
    2 -2 -5 36549.7
    2 -2 -6 12103
    2 -2 -7 30089.4
    2 -2 -8 1351.51
    -2 2 8 1042.41
    -2 2 9 -57.6156
    2 -2 -9 58.081
    2 -2 -10 21986.6
    -2 2 10 22361.8
    2 -2 -11 1295.53
    2 -2 -11 1338.46
    -2 2 11 1157.58
    2 -2 -12 2983.33
    2 -2 -12 2277.58
    -2 2 12 2012.97
    -2 2 13 285.846
    2 -2 -13 190.643
    2 -2 -13 -237.706
    -2 2 14 75.8514
    3 -3 13 709.07
    -3 3 -12 3306.12
    3 -3 12 3852.91
    -3 3 -11 3632.44
    3 -3 11 3656.61
    3 -3 10 991.43
    -3 3 -10 573.202
    3 -3 9 715.348
    -3 3 -9 428.462
    -3 3 -9 666.895
    3 -3 8 354.105
    -3 3 -8 107.303
    -3 3 -8 73.9645
    3 -3 7 420.846
    3 -3 7 481.508
    -3 3 -7 725.372
    -3 3 -6 27385.5
    -3 3 -6 27753
    3 -3 5 21696.3
    -3 3 -5 23430
    -3 3 -5 25099
    3 -3 4 16215.1
    -3 3 -4 16681.5
    -3 3 -4 17356.3
    -3 3 -3 1224.36
    -3 3 -3 1399.78
    -3 3 -2 3558.52
    -3 3 -2 3039.75
    3 -3 2 3045.43
    -3 3 -1 6003.13
    3 -3 1 7023.7
    -3 3 0 560.07
    3 -3 0 291.951
    -3 3 1 59498.2
    3 -3 -1 59104.2
    -3 3 2 24669.5
    3 -3 -2 23884.1
    -3 3 3 16146.4
    3 -3 -3 15555.8
    -3 3 3 14729.2
    3 -3 -4 759.703
    -3 3 4 795.008
    -3 3 4 750.655
    -3 3 5 1147.5
    -3 3 5 1479.21
    3 -3 -5 1427.61
    3 -3 -6 381.356
    -3 3 6 582.643
    -3 3 7 1021.24
    3 -3 -7 1184.55
    -3 3 8 27940.8
    3 -3 -8 27117.3
    -3 3 9 7476.27
    3 -3 -9 7155.87
    -3 3 10 2600.31
    3 -3 -10 2937.93
    -3 3 11 508.09
    3 -3 -11 953.977
    3 -3 -12 1697.52
    3 -3 -13 1729.11
    4 -4 12 370.422
    4 -4 11 49.702
    -4 4 -11 -446.683
    -4 4 -10 508.635
    4 -4 10 -205.701
    4 -4 9 3448.66
    -4 4 -9 3581.16
    -4 4 -9 4129.38
    4 -4 8 23091
    -4 4 -8 25199.8
    -4 4 -8 26162.5
    -4 4 -7 5232.52
    -4 4 -7 4848.83
    -4 4 -6 -106.972
    -4 4 -6 29.0892
    -4 4 -5 1330.61
    4 -4 5 1158.66
    -4 4 -5 1668.6
    -4 4 -4 2649.59
    -4 4 -4 2627.69
    -4 4 -3 6855.68
    -4 4 -3 6257.58
    -4 4 -2 5496.86
    4 -4 2 5337.97
    -4 4 -1 14230.1
    4 -4 1 14613.4
    -4 4 0 25463
    4 -4 0 24132.2
    -4 4 1 15786.7
    4 -4 -1 16847.3
    4 -4 -2 13023.4
    -4 4 2 12593.8
    4 -4 -3 865.967
    -4 4 3 641.417
    4 -4 -3 378.714
    -4 4 4 530.09
    4 -4 -4 451.375
    4 -4 -5 5159.67
    -4 4 5 5866.33
    4 -4 -6 12409.7
    -4 4 6 13706.6
    -4 4 7 2898.69
    4 -4 -7 3089.3
    -4 4 8 630.114
    4 -4 -8 622.543
    4 -4 -9 5619.29
    -4 4 9 5857.05
    -4 4 10 144.385
    4 -4 -10 150.567
    -4 4 11 245.642
    4 -4 -11 404.688
    4 -4 -12 1209.19
    5 -5 10 2382.52
    -5 5 -10 3366.1
    5 -5 9 2102.29
    -5 5 -9 2432.23
    -5 5 -9 2569.69
    -5 5 -8 3470.29
    -5 5 -8 3528.28
    -5 5 -7 437.597
    -5 5 -7 262.425
    -5 5 -6 45.5961
    -5 5 -6 73.0094
    -5 5 -5 139.318
    -5 5 -5 -141.339
    -5 5 -4 2162.91
    -5 5 -3 11912.8
    -5 5 -2 35757.7
    5 -5 2 35053.3
    5 -5 1 8939.65
    -5 5 -1 8745.69
    5 -5 0 739.275
    -5 5 0 649.172
    5 -5 -1 24.1062
    -5 5 1 -228.211
    -5 5 2 37.4744
    5 -5 -2 252.931
    5 -5 -3 2644.12
    -5 5 3 2314.58
    5 -5 -4 6391.83
    -5 5 4 4543.15
    -5 5 5 1324.39
    5 -5 -5 1786.6
    5 -5 -6 4860.59
    -5 5 6 4989.97
    -5 5 7 5706.93
    5 -5 -7 4840.43
    5 -5 -8 2215.98
    -5 5 8 1697.83
    -5 5 9 1053.31
    5 -5 -9 2770.6
    5 -5 -10 1685.18
    -5 5 10 1043.45
    5 -5 -11 4424.22
    -5 5 11 3498.03
    -6 6 -8 -99.0934
    -6 6 -8 -230.839
    -6 6 -7 455.414
    -6 6 -7 974.907
    -6 6 -6 354.424
    -6 6 -5 2854.32
    -6 6 -4 2855.75
    -6 6 -3 6050.79
    -6 6 -2 3381.59
    6 -6 2 3297.28
    -6 6 -1 130.348
    6 -6 1 454.215
    -6 6 0 1161.43
    6 -6 0 1235.33
    6 -6 -1 287.817
    -6 6 1 -12.7176
    -6 6 2 2732.55
    6 -6 -2 3545.73
    6 -6 -3 8722.28
    -6 6 3 8073.05
    -6 6 4 3812.89
    6 -6 -4 3973.73
    6 -6 -5 1936.85
    -6 6 5 1101.51
    -6 6 6 -181.131
    6 -6 -6 -184.572
    -6 6 7 443.35
    6 -6 -7 -22.1307
    6 -6 -8 -23.7661
    -6 6 8 -43.2606
    -6 6 9 2879.47
    6 -6 -9 3160.8
    6 -6 -10 4637.65
    -6 6 10 4692.12
    -7 7 -7 1871.26
    -7 7 -6 364.824
    -7 7 -5 754.794
    -7 7 -4 342.674
    -7 7 -3 3130.65
    -7 7 -2 154.064
    7 -7 1 229.507
    -7 7 -1 2.8858
    7 -7 0 1706.01
    -7 7 0 1203.69
    7 -7 -1 604.985
    -7 7 1 690.064
    7 -7 -2 1369.58
    -7 7 2 1778.76
    7 -7 -3 228.258
    -7 7 3 -229.733
    -7 7 4 275.188
    7 -7 -4 292.082
    7 -7 -5 919.063
    -7 7 5 852.694
    7 -7 -6 270.942
    7 -7 -7 584.582
    8 -7 -5 2718.31
    8 -7 -4 901.622
    8 -7 -3 304.587
    8 -7 -2 320.748
    8 -7 -1 -345.918
    7 -6 -9 440.025
    7 -6 -8 1330.64
    -7 6 8 1106.34
    -7 6 7 1846.26
    7 -6 -7 2126.38
    7 -6 -6 715.691
    -7 6 6 988.856
    7 -6 -5 1334.63
    -7 6 5 1527.26
    -7 6 4 1254.61
    7 -6 -4 1839.99
    7 -6 -3 204.685
    -7 6 3 -69.4267
    -7 6 2 -235.123
    7 -6 -2 -91.9847
    -7 6 1 1220.67
    7 -6 -1 978.132
    -7 6 0 2367.69
    7 -6 0 1956.26
    -7 6 -1 1775.67
    -7 6 -2 301.663
    -7 6 -3 -390.975
    -7 6 -4 237.459
    -7 6 -5 189.512
    -7 6 -6 2750.39
    -7 6 -7 1934.29
    -7 6 -8 1663.21
    -6 5 10 2352.4
    6 -5 -10 1738.61
    6 -5 -9 9150.73
    -6 5 9 9624.05
    6 -5 -8 1084.65
    -6 5 8 1758.18
    6 -5 -7 6896.01
    -6 5 7 6378.61
    -6 5 6 3535.06
    6 -5 -6 4600.51
    -6 5 5 -93.6716
    6 -5 -5 -6.46904
    -6 5 4 -134.56
    6 -5 -4 -262.877
    -6 5 3 12092.9
    6 -5 -3 12427.1
    -6 5 2 9085.01
    6 -5 -2 9370.08
    6 -5 -1 3474.92
    -6 5 1 3057.59
    6 -5 0 2596.56
    -6 5 0 2479.81
    6 -5 1 1391
    -6 5 -1 1118.64
    -6 5 -2 2293.3
    -6 5 -3 1385.87
    -6 5 -4 1499.13
    -6 5 -5 3314.09
    -6 5 -6 5403.37
    -6 5 -6 4695.17
    -6 5 -7 1907.75
    -6 5 -7 2576.34
    -6 5 -8 372.304
    -6 5 -8 -15.9587
    -6 5 -9 260.39
    6 -5 9 -283.3
    -6 5 -9 -0.74078
    5 -4 -11 8408.07
    -5 4 10 14229
    5 -4 -10 14437
    -5 4 9 3685.99
    5 -4 -9 3583.08
    -5 4 8 1896.77
    5 -4 -8 1363.39
    5 -4 -7 2300.06
    -5 4 7 2095.48
    5 -4 -6 520.068
    -5 4 6 659.235
    5 -4 -5 4561.92
    -5 4 5 5214.49
    5 -4 -4 23514.2
    -5 4 4 23720.2
    5 -4 -3 32768.3
    -5 4 3 31744.3
    5 -4 -2 10544.9
    -5 4 2 10970.7
    5 -4 -1 301.285
    -5 4 1 328.192
    5 -4 0 3360.69
    -5 4 0 3708.42
    5 -4 1 1870.65
    -5 4 -1 1697.77
    -5 4 -2 23338.2
    -5 4 -3 11690.6
    -5 4 -4 16084.2
    -5 4 -4 16476
    5 -4 4 16131.7
    -5 4 -5 4280.9
    5 -4 5 3192.17
    -5 4 -5 4284.59
    -5 4 -6 940.847
    -5 4 -6 1212.06
    -5 4 -7 59.7585
    -5 4 -7 11.2804
    -5 4 -8 15.6803
    -5 4 -8 446.314
    -5 4 -9 1516.83
    5 -4 9 873.182
    -5 4 -9 1641.06
    -5 4 -10 1156.27
    5 -4 10 816.71
    5 -4 11 4546.67
    -5 4 -11 4546.29
    4 -3 -12 2442.01
    4 -3 -11 368.362
    -4 3 10 3385.36
    4 -3 -10 3809.22
    4 -3 -9 1663.33
    -4 3 9 1188.88
    -4 3 8 1487.81
    4 -3 -8 2255.53
    4 -3 -7 4956.33
    -4 3 7 5485.5
    4 -3 -6 520.577
    -4 3 6 344.866
    4 -3 -5 644.398
    -4 3 5 409.34
    4 -3 -4 70487.1
    -4 3 4 73039.1
    4 -3 -4 73890.3
    -4 3 3 1291.12
    4 -3 -3 1044.1
    4 -3 -3 985.617
    4 -3 -2 94.2513
    -4 3 2 166.683
    4 -3 -2 314.631
    -4 3 1 913.628
    4 -3 -1 1188.9
    -4 3 0 7108.95
    4 -3 0 8396.66
    -4 3 -1 80579.4
    4 -3 1 78273.2
    -4 3 -2 7091.86
    -4 3 -2 6387.97
    -4 3 -3 2287.62
    -4 3 -3 2107.52
    4 -3 4 665.033
    -4 3 -4 630.877
    -4 3 -4 515.694
    4 -3 5 -34.4046
    -4 3 -5 -147.379
    -4 3 -5 74.3513
    -4 3 -6 3201.47
    4 -3 6 3199.57
    -4 3 -6 3233.87
    -4 3 -7 427.181
    -4 3 -7 391.994
    -4 3 -8 7943.23
    4 -3 8 6456.61
    -4 3 -8 8526.15
    -4 3 -9 13066.8
    -4 3 -9 12176.6
    4 -3 9 11840.9
    4 -3 10 3807.14
    -4 3 -10 3851.39
    4 -3 11 661.441
    -4 3 -11 -170.002
    -4 3 -12 610.253
    4 -3 12 -291.336
    3 -2 -13 5167.58
    3 -2 -12 590.859
    3 -2 -12 378.919
    3 -2 -11 19.1111
    -3 2 10 6882.66
    3 -2 -10 7927.9
    3 -2 -9 627.064
    -3 2 9 654.033
    -3 2 8 5305.67
    3 -2 -8 5082.19
    -3 2 7 13045.4
    3 -2 -7 12500.3
    3 -2 -6 23272.9
    -3 2 6 23492.6
    3 -2 -5 12854.9
    -3 2 5 12436.8
    3 -2 -4 12383.6
    -3 2 4 11024.2
    -3 2 4 11708.2
    -3 2 3 5044.23
    3 -2 -3 5118.43
    -3 2 3 5545.77
    -3 2 3 5118.08
    -3 2 2 3322.13
    -3 2 2 3030.61
    3 -2 -2 2979.9
    -3 2 2 3077.76
    3 -2 -2 3133.01
    3 -2 -1 17788.4
    -3 2 1 17465
    -3 2 1 17786.6
    -3 2 0 2558.46
    3 -2 0 2948.87
    -3 2 0 2780.96
    -3 2 -1 407.052
    -3 2 -1 329.264
    3 -2 1 452.196
    -3 2 -2 1934.66
    -3 2 -2 1842.1
    3 -2 3 2015.41
    -3 2 -3 2060.72
    -3 2 -3 1931.3
    3 -2 4 2364.29
    -3 2 -4 2481.72
    -3 2 -4 2465.99
    -3 2 -5 5390.85
    3 -2 5 5177.98
    -3 2 -5 4971.5
    3 -2 6 9575.84
    -3 2 -6 9769.68
    -3 2 -6 9570.99
    3 -2 7 1936.22
    3 -2 7 1535.05
    -3 2 -7 1607.22
    -3 2 -7 1525.81
    3 -2 8 13076.8
    3 -2 8 14309.5
    3 -2 9 6404.1
    -3 2 -9 6506.94
    -3 2 -10 298.741
    3 -2 10 141.953
    3 -2 11 -331.652
    -3 2 -11 -409.562
    -3 2 -12 2819.43
    3 -2 12 2776.42
    3 -2 13 129.107
    -3 2 -13 123.998
    -2 1 15 3027.08
    -2 1 14 1327.98
    2 -1 -14 2010.75
    2 -1 -13 160.704
    2 -1 -13 64.599
    -2 1 13 -66.0537
    2 -1 -12 -83.895
    2 -1 -12 303.246
    -2 1 12 -140.519
    2 -1 -11 1255.14
    -2 1 11 2067.12
    2 -1 -11 1290.24
    2 -1 -10 15955.8
    -2 1 10 16519.2
    2 -1 -10 16777.1
    -2 1 9 41470.8
    2 -1 -9 39736.3
    -2 1 8 25149.6
    2 -1 -8 24906.3
    2 -1 -8 24411.5
    2 -1 -7 37599.5
    2 -1 -7 37144
    -2 1 7 37692.5
    2 -1 -6 2504.48
    -2 1 6 2391.64
    2 -1 -6 2391.19
    2 -1 -5 20468.2
    -2 1 5 20470.3
    2 -1 -5 20289.3
    -2 1 5 20470.1
    -2 1 4 29921.1
    2 -1 -4 29412.9
    -2 1 4 28491.4
    2 -1 -4 29172.6
    2 -1 -4 29632.6
    2 -1 -3 46706.1
    -2 1 3 44502.2
    2 -1 -3 45474.4
    2 -1 -3 47462.3
    -2 1 3 45826.2
    -2 1 3 45922.6
    2 -1 -2 41966.9
    2 -1 -2 41562.7
    -2 1 2 42022.2
    -2 1 2 41566.3
    -2 1 2 41929.9
    -2 1 1 103290
    2 -1 -1 106705
    2 -1 -1 105992
    2 -1 -1 104604
    -2 1 1 106785
    -2 1 1 106512
    -2 1 0 375085
    -2 1 0 379179
    2 -1 0 377577
    2 -1 0 376860
    2 -1 0 378656
    -2 1 -1 977642
    2 -1 1 976100
    -2 1 -1 978160
    -2 1 -1 999999
    2 -1 1 993837
    -2 1 -2 50626.9
    2 -1 2 51140.1
    2 -1 2 50231.4
    -2 1 -2 52220.1
    2 -1 2 49986.3
    -2 1 -3 84056
    2 -1 3 81239.4
    -2 1 -3 80288.5
    2 -1 3 81182.3
    2 -1 3 82754.8
    -2 1 -4 16955.9
    -2 1 -4 16103.4
    2 -1 4 15657.8
    -2 1 -4 15311.3
    2 -1 4 16617.5
    -2 1 -5 92826.7
    2 -1 5 92155.5
    -2 1 -5 89401.2
    2 -1 5 89964.5
    -2 1 -5 92582.5
    -2 1 -6 1875.26
    2 -1 6 1822.84
    2 -1 6 2078.26
    -2 1 -6 2164.73
    2 -1 7 21597.9
    2 -1 7 22522.9
    -2 1 -7 21941.2
    -2 1 -7 19763.8
    2 -1 8 478.093
    -2 1 -8 682.426
    2 -1 8 486.646
    -2 1 -9 89.857
    2 -1 9 -190.466
    2 -1 10 869.114
    -2 1 -10 666.272
    2 -1 11 10644.9
    -2 1 -11 11278.5
    2 -1 12 3762.14
    -2 1 -12 4966.09
    2 -1 13 3.19727
    -2 1 -13 -163.984
    2 -1 14 -86.7143
    -1 0 15 104.648
    -1 0 14 -26.9062
    1 0 -14 210.838
    1 0 -14 -218.575
    -1 0 13 7708.55
    1 0 -13 6753.55
    1 0 -13 7669.84
    1 0 -12 14064.9
    1 0 -12 14188.8
    -1 0 12 15636.7
    -1 0 11 1295.44
    1 0 -11 975.315
    1 0 -11 769.231
    1 0 -10 20828.6
    1 0 -10 21463.9
    -1 0 10 21227.2
    -1 0 9 20892.4
    1 0 -9 20669.7
    1 0 -8 2283.89
    -1 0 8 2029.44
    -1 0 7 10994.1
    1 0 -7 10976.4
    -1 0 6 69517.4
    1 0 -6 70200
    1 0 -6 68322.4
    1 0 -5 1115.98
    -1 0 5 911.555
    1 0 -4 20147
    -1 0 4 19856.8
    1 0 -3 23430.4
    1 0 -3 23247
    -1 0 3 22891.5
    1 0 -2 27724.3
    -1 0 2 27871
    -1 0 2 28595
    1 0 -2 28506.3
    -1 0 2 29085.3
    1 0 -2 28503.9
    1 0 -1 1672.85
    1 0 1 7178.67
    -1 0 -1 6866.33
    -1 0 -1 7489.82
    -1 0 -2 15875
    1 0 2 15543.1
    1 0 2 16036
    1 0 2 16006.3
    -1 0 -2 15399.4
    -1 0 -2 15911.2
    -1 0 -3 251313
    1 0 3 249302
    -1 0 -3 249341
    1 0 3 249837
    1 0 3 253511
    1 0 3 254597
    1 0 4 56838.1
    -1 0 -4 57235
    -1 0 -4 55682.4
    1 0 4 56349
    1 0 4 56890.2
    1 0 4 58870.1
    -1 0 -5 17082.3
    1 0 5 17708.5
    -1 0 -5 17247.9
    1 0 5 17496.3
    1 0 5 17933.9
    1 0 6 5345.01
    1 0 6 5741.84
    -1 0 -6 5333.89
    1 0 6 5468.06
    -1 0 -6 5496.86
    -1 0 -7 94.4863
    1 0 7 -14.6365
    1 0 7 -34.873
    -1 0 -8 4251.32
    1 0 8 4454.62
    -1 0 -9 10414.4
    1 0 9 10088.7
    -1 0 -10 9458.07
    1 0 10 10020.4
    -1 0 -11 10823.8
    1 0 11 11214.3
    -1 0 -12 -249.419
    1 0 12 46.0398
    1 0 13 212.925
    -1 0 -13 2.31257
    -1 0 -14 -345.678
    1 0 14 94.9679
    1 0 15 746.519
    0 -1 15 -409.524
    0 -1 14 -116.001
    0 1 -14 222.008
    0 1 -13 2846.02
    0 -1 13 3882.2
    0 1 -12 35918.4
    0 -1 12 35779.8
    0 -1 11 2403.95
    0 1 -11 2326.98
    0 1 -10 108.58
    0 -1 10 243.426
    0 -1 9 42.9414
    0 -1 9 -1.06328
    0 1 -9 -4.58528
    0 1 -8 77.6279
    0 -1 8 31.4663
    0 -1 8 140.931
    0 1 -8 102.654
    0 1 -7 3121.81
    0 -1 7 2793.12
    0 -1 7 2912.5
    0 1 -7 3112.18
    0 -1 6 6473.64
    0 -1 6 6068.13
    0 1 -6 6488.83
    0 1 -6 6389.29
    0 1 -5 13029.5
    0 -1 5 13012.6
    0 -1 5 12687.1
    0 1 -5 12810.4
    0 -1 4 3434.25
    0 1 -4 3217.86
    0 1 -4 3052.2
    0 -1 4 2826.31
    0 -1 4 2930.78
    0 1 -4 2824.41
    0 -1 3 5482.06
    0 -1 3 5193.45
    0 1 -3 5255.31
    0 -1 3 5429.55
    0 1 -3 4703.36
    0 1 -3 5122.48
    0 -1 2 3987.66
    0 1 -2 3554.84
    0 1 -2 3847.6
    0 1 -2 3961.78
    0 -1 2 3635.88
    0 1 1 311249
    0 -1 -1 309471
    0 1 2 51735.4
    0 -1 -2 51425.1
    0 -1 -2 52624.9
    0 -1 -2 51422.8
    0 1 2 53507.6
    0 -1 -3 34156.8
    0 1 3 33226.4
    0 -1 -3 33309.2
    0 1 3 32456.8
    0 -1 -4 6940.17
    0 1 4 6865.42
    0 -1 -4 7231.6
    0 1 4 7221.88
    0 -1 -5 7748.17
    0 1 5 7378.03
    0 1 5 7403.07
    0 -1 -5 7280.44
    0 -1 -6 66189.3
    0 1 6 67884.3
    0 -1 -7 1241.87
    0 1 7 1511.03
    0 1 8 881.348
    0 -1 -8 919.328
    0 1 9 23820.6
    0 -1 -9 22769.9
    0 -1 -9 23088.4
    0 1 10 26020.9
    0 -1 -10 26140
    0 -1 -10 26668.3
    0 1 11 902.068
    0 -1 -11 475.398
    0 -1 -11 826.658
    0 1 12 1794.54
    0 -1 -12 2113.85
    0 -1 -12 2312.73
    0 -1 -13 927.774
    0 1 13 1218.79
    0 -1 -13 1147.35
    0 1 14 2459.29
    0 -1 -14 1887.01
    0 -1 -15 4333.79
    1 -2 14 8149.58
    -1 2 -14 9101.02
    -1 2 -13 2962.54
    1 -2 13 2514.42
    1 -2 12 1099.2
    -1 2 -12 1565.51
    1 -2 11 121.94
    -1 2 -11 229.695
    -1 2 -10 4722.76
    1 -2 10 4759.5
    -1 2 -9 2780.6
    1 -2 9 4073.13
    -1 2 -9 4027.65
    -1 2 -8 -32.345
    1 -2 8 178.822
    1 -2 8 125.82
    -1 2 -8 -8.5308
    -1 2 -7 16714.8
    1 -2 7 15466.7
    1 -2 7 16301.5
    -1 2 -6 72199.8
    -1 2 -6 72680.1
    1 -2 6 73963.1
    1 -2 6 68668.3
    1 -2 5 178.826
    -1 2 -5 220.685
    1 -2 5 304.132
    -1 2 -5 401.692
    -1 2 -4 6058.99
    1 -2 4 5595.8
    -1 2 -4 6035.18
    -1 2 -4 5320.33
    1 -2 4 6042.19
    1 -2 3 1890.27
    -1 2 -3 1901.61
    -1 2 -3 1741.48
    -1 2 -3 1903.95
    1 -2 3 2073.81
    -1 2 -2 34962.7
    1 -2 2 33081.4
    -1 2 -2 33321.4
    1 -2 2 34194.1
    1 -2 2 32846.6
    1 -2 2 34918.9
    -1 2 -2 32655.5
    -1 2 -1 4946.23
    -1 2 -1 5008.69
    -1 2 -1 4888.63
    -1 2 -1 4160.89
    1 -2 1 4859.34
    1 -2 1 5033.07
    1 -2 1 5050.13
    -1 2 0 69419.6
    1 -2 0 68005.5
    1 -2 0 67465.4
    1 -2 0 65962.8
    1 -2 -1 66081.8
    1 -2 -1 66120.7
    -1 2 1 67263.8
    -1 2 2 33997
    1 -2 -2 35491.4
    1 -2 -2 34343.1
    1 -2 -3 5831.22
    1 -2 -3 5591.27
    1 -2 -3 5310.12
    -1 2 3 5886.43
    1 -2 -4 11382.9
    1 -2 -4 11072.5
    -1 2 5 172.244
    1 -2 -5 195.36
    1 -2 -5 159.567
    1 -2 -6 32231.6
    -1 2 6 33559
    -1 2 7 49622.9
    1 -2 -7 49804.1
    1 -2 -8 28329.8
    -1 2 8 27635.6
    1 -2 -9 277.311
    1 -2 -9 33.4121
    -1 2 9 252.55
    1 -2 -10 135.568
    1 -2 -10 242.243
    -1 2 10 144.533
    1 -2 -11 635.295
    -1 2 11 847.16
    1 -2 -11 382.887
    1 -2 -12 552.529
    -1 2 12 1073.92
    1 -2 -12 1002.08
    -1 2 13 6864.64
    1 -2 -13 7298.47
    1 -2 -13 6557.47
    1 -2 -14 370.216
    2 -3 13 -385.624
    -2 3 -13 -185.392
    2 -3 12 615.471
    -2 3 -12 -262.988
    -2 3 -11 774.633
    2 -3 11 672.097
    -2 3 -10 9168.85
    2 -3 10 8477.57
    2 -3 9 17807.2
    -2 3 -9 19710.6
    -2 3 -8 12478.5
    -2 3 -8 12349.2
    2 -3 8 12043.6
    -2 3 -7 2018.9
    -2 3 -7 2045.94
    2 -3 7 2052.49
    2 -3 6 7597.63
    -2 3 -6 7880.25
    -2 3 -6 7582.15
    -2 3 -5 30826.3
    -2 3 -5 31042.8
    2 -3 5 31094.2
    2 -3 4 122.891
    -2 3 -4 245.248
    -2 3 -4 243.833
    -2 3 -3 149.353
    -2 3 -3 312.222
    2 -3 3 292.931
    2 -3 3 306.25
    -2 3 -2 76.9125
    -2 3 -2 -6.8422
    2 -3 2 -17.1201
    -2 3 -2 36.6214
    2 -3 2 41.7985
    2 -3 1 2183.06
    -2 3 -1 2449.61
    -2 3 -1 1718.52
    -2 3 0 89.0513
    2 -3 0 153.92
    2 -3 -1 1155.63
    -2 3 1 1520.15
    2 -3 -1 1498.54
    -2 3 2 16329.9
    2 -3 -2 15871.2
    2 -3 -3 7429.5
    2 -3 -4 10118.5
    -2 3 4 8412.59
    2 -3 -5 31165.7
    2 -3 -6 11594.7
    2 -3 -7 756.807
    2 -3 -8 46.0887
    2 -3 -9 6.67139
    2 -3 -10 1191.11
    2 -3 -11 3469.88
    2 -3 -11 3705.54
    2 -3 -12 4915.72
    2 -3 -12 4934.7
    2 -3 -13 2552.95
    2 -3 -13 2389.42
    2 -3 -14 -50.5299
    -3 4 -12 881.899
    3 -4 12 768.442
    3 -4 11 30879.9
    -3 4 -11 33175.4
    -3 4 -10 7484.18
    3 -4 10 7028.9
    -3 4 -9 696.913
    -3 4 -9 368.602
    3 -4 9 412.146
    -3 4 -8 1252.55
    3 -4 8 779.298
    -3 4 -8 954
    -3 4 -7 51.8522
    -3 4 -7 -294.327
    3 -4 7 20.3906
    -3 4 -6 187.487
    -3 4 -6 -15.6726
    -3 4 -5 2852.35
    3 -4 5 2512.23
    3 -4 5 2316.84
    -3 4 -4 28190
    -3 4 -4 26147.2
    -3 4 -3 21867.8
    3 -4 3 21074.4
    -3 4 -3 19936.5
    -3 4 -3 21741.7
    -3 4 -2 11313
    3 -4 2 12692.2
    3 -4 1 4279.19
    -3 4 -1 4226.92
    -3 4 0 9818.2
    3 -4 0 9210.1
    -3 4 1 31656.9
    3 -4 -1 31582.2
    -3 4 2 11760.3
    3 -4 -2 11967.2
    3 -4 -3 29635.6
    -3 4 3 29542.6
    -3 4 4 17110.6
    3 -4 -4 16897.2
    3 -4 -5 8935.37
    -3 4 5 8517.34
    3 -4 -6 9756.12
    -3 4 6 9031.93
    3 -4 -7 1074.88
    -3 4 7 1425.92
    3 -4 -8 523.959
    -3 4 8 555.776
    -3 4 9 1757.96
    3 -4 -9 1767.55
    3 -4 -10 3881.65
    -3 4 10 3655.47
    -3 4 11 2659.46
    3 -4 -11 2783.71
    3 -4 -12 80.3362
    3 -4 -13 327.493
    -4 5 -11 4858.73
    4 -5 11 2662.97
    -4 5 -10 2218.76
    4 -5 10 1839.34
    -4 5 -9 429.008
    -4 5 -9 535.732
    4 -5 8 -200.851
    -4 5 -8 31.6873
    -4 5 -8 277.557
    -4 5 -7 1863.97
    -4 5 -7 2198.31
    -4 5 -6 15714.3
    -4 5 -6 14472.6
    -4 5 -5 7184.63
    -4 5 -5 7997.73
    -4 5 -4 1408.69
    -4 5 -4 1318.41
    4 -5 3 2059.25
    -4 5 -3 1643.52
    -4 5 -2 9.48706
    4 -5 2 173.777
    4 -5 1 1724.54
    -4 5 -1 1436.94
    4 -5 0 17881.5
    -4 5 0 18624.5
    4 -5 -1 57804.8
    -4 5 1 57606.3
    4 -5 -2 53871
    -4 5 2 53758.5
    -4 5 3 7109.25
    4 -5 -3 6273.1
    4 -5 -4 178.652
    -4 5 4 156.238
    4 -5 -5 -49.8055
    -4 5 5 -9.6656
    -4 5 6 141.567
    4 -5 -6 -40.116
    -4 5 7 5044.06
    4 -5 -7 4934.35
    -4 5 8 2758.8
    4 -5 -8 3289.11
    -4 5 9 12879.6
    4 -5 -9 12980.2
    -4 5 10 1593.53
    4 -5 -10 2285.47
    4 -5 -11 125.794
    -4 5 11 -69.8782
    4 -5 -12 891.794
    5 -6 9 216.565
    -5 6 -9 448.663
    -5 6 -8 -223.013
    -5 6 -8 19.2203
    -5 6 -7 6308.26
    -5 6 -7 5957.19
    -5 6 -6 2.92787
    -5 6 -6 162.386
    -5 6 -5 625.54
    -5 6 -4 -197.783
    5 -6 3 2065.05
    -5 6 -3 1625.82
    -5 6 -2 247.851
    5 -6 2 312.433
    -5 6 -1 19230.1
    5 -6 1 20226.1
    5 -6 0 12517.5
    -5 6 0 12357.5
    -5 6 1 98.8644
    5 -6 -1 50.9534
    5 -6 -2 -53.1142
    -5 6 2 67.1403
    -5 6 3 245.872
    5 -6 -3 952.247
    -5 6 4 1344.95
    5 -6 -4 2303.62
    -5 6 5 43.195
    5 -6 -5 162.05
    -5 6 6 266.033
    5 -6 -6 29.9869
    -5 6 7 4897.7
    5 -6 -7 4400.39
    -5 6 8 1282.02
    5 -6 -8 1049.4
    5 -6 -9 212.478
    -5 6 9 -3.01455
    5 -6 -10 722.013
    -5 6 10 212.958
    -6 7 -8 4347.83
    -6 7 -7 324.275
    -6 7 -6 557.362
    -6 7 -5 -300.162
    -6 7 -4 -41.7143
    -6 7 -3 2641.74
    6 -7 2 1671.99
    -6 7 -2 1720.17
    6 -7 1 2035.9
    -6 7 -1 2509.68
    -6 7 0 65.5479
    6 -7 0 373.869
    6 -7 -1 -19.0733
    -6 7 1 133.095
    -6 7 2 -747.269
    6 -7 -2 239.11
    6 -7 -3 39.0381
    -6 7 3 460.436
    6 -7 -4 11253.4
    -6 7 4 12075.2
    6 -7 -5 720.61
    -6 7 5 1273.82
    -6 7 6 293.655
    6 -7 -6 -536.288
    -6 7 7 200.151
    6 -7 -7 -47.1868
    6 -7 -8 -170.909
    -7 8 -4 2675.73
    -7 8 -3 423.617
    -7 8 -2 6982.64
    -7 8 -1 -51.4465
    -7 8 0 -192.411
    7 -8 0 -16.0302
    7 -8 -1 289.795
    8 -6 -7 450.841
    -8 6 6 -73.559
    8 -6 -6 114.953
    8 -6 -5 -505.889
    -8 6 5 -13.8827
    8 -6 -4 2799.26
    -8 6 4 3400.23
    8 -6 -3 3157.45
    -8 6 3 3021.63
    -8 6 2 55.7004
    8 -6 -2 235.471
    -8 6 1 233.58
    -8 6 0 604.678
    -8 6 -1 236.994
    -8 6 -2 375.179
    -8 6 -3 -58.1206
    -8 6 -4 1274.81
    -8 6 -5 703.725
    -7 5 10 403.76
    -7 5 9 33.2635
    -7 5 8 249.733
    7 -5 -8 471.76
    7 -5 -7 957.12
    -7 5 7 836.665
    7 -5 -6 11663.5
    -7 5 6 10937.4
    7 -5 -5 7802.1
    -7 5 5 6605.45
    7 -5 -4 8447.37
    -7 5 4 8420.6
    7 -5 -3 651.011
    -7 5 3 845.715
    7 -5 -2 215.549
    -7 5 2 -24.4913
    7 -5 -1 -192.072
    -7 5 1 -191.146
    -7 5 0 1101.45
    -7 5 -1 9955.06
    -7 5 -2 6053.35
    -7 5 -3 290.078
    -7 5 -4 1297.1
    -7 5 -5 2.86005
    -7 5 -6 871.47
    -7 5 -7 2635.07
    -7 5 -7 2048.92
    -7 5 -8 2220.8
    6 -4 -10 2304.78
    -6 4 10 2809.78
    6 -4 -9 -53.4923
    -6 4 9 149.542
    6 -4 -8 10718.4
    -6 4 8 9062.45
    -6 4 7 4230.33
    6 -4 -7 4203.13
    -6 4 6 2215.96
    6 -4 -6 2268.85
    6 -4 -5 3046.58
    -6 4 5 3316.03
    6 -4 -4 747.909
    -6 4 4 755.094
    6 -4 -3 15608.9
    -6 4 3 14688.4
    6 -4 -2 6061.83
    -6 4 2 5195.21
    6 -4 -1 9947.35
    -6 4 1 10382.9
    6 -4 0 12634.4
    -6 4 0 14271.4
    -6 4 -1 17996.4
    -6 4 -2 1413.38
    -6 4 -3 12543.8
    6 -4 3 13336.3
    -6 4 -4 186.048
    6 -4 4 454.188
    -6 4 -5 79.4152
    -6 4 -5 257.504
    -6 4 -6 2259.85
    -6 4 -6 2322.99
    -6 4 -7 4369.28
    -6 4 -7 4472.97
    -6 4 -8 4516.65
    -6 4 -8 5331.25
    -6 4 -9 -166.404
    6 -4 9 -187.689
    -6 4 -9 -21.8573
    5 -3 -11 134.176
    5 -3 -10 6.39071
    -5 3 10 -54.6266
    -5 3 9 14759.6
    5 -3 -9 15417.8
    5 -3 -8 3763.84
    -5 3 8 3791.6
    5 -3 -7 161.665
    -5 3 7 -39.1654
    -5 3 6 422.276
    5 -3 -6 679.577
    -5 3 5 1358.94
    5 -3 -5 1339.21
    5 -3 -4 27.5864
    5 -3 -4 -32.1496
    -5 3 4 111.611
    -5 3 3 3543.23
    5 -3 -3 3784.68
    5 -3 -3 3049.38
    5 -3 -2 9447.58
    -5 3 2 10080.6
    5 -3 -1 29439.4
    -5 3 1 28775.2
    -5 3 0 939.645
    5 -3 0 679.67
    -5 3 -1 1691.98
    -5 3 -1 1343.19
    -5 3 -2 31.6115
    -5 3 -3 1952.29
    -5 3 -3 2135.15
    5 -3 3 2063.71
    -5 3 -4 9456.18
    5 -3 4 9871.98
    -5 3 -4 10119.2
    -5 3 -5 3396.66
    5 -3 5 2976.97
    -5 3 -5 3247.93
    -5 3 -6 2550.54
    5 -3 6 2047.53
    -5 3 -6 2385.5
    -5 3 -7 631.057
    -5 3 -7 875.188
    -5 3 -8 1794.36
    -5 3 -8 2132.09
    -5 3 -9 -300.662
    5 -3 9 -273.828
    -5 3 -9 -467.379
    -5 3 -10 136.47
    5 -3 10 -88.5076
    5 -3 11 1583.37
    -5 3 -11 1450.56
    4 -2 -13 42.4855
    4 -2 -11 7528.63
    -4 2 10 5000.2
    4 -2 -10 5632.85
    4 -2 -9 3395.06
    -4 2 9 3227
    4 -2 -8 88.4018
    -4 2 8 44.49
    -4 2 7 745.947
    4 -2 -7 984.73
    -4 2 6 9005.62
    4 -2 -6 8929.67
    4 -2 -5 6030.22
    -4 2 5 5971.04
    4 -2 -4 7954.44
    4 -2 -4 8139.02
    -4 2 4 8044.88
    -4 2 3 102199
    4 -2 -3 102051
    4 -2 -3 100554
    4 -2 -2 6596.05
    4 -2 -2 6256.83
    -4 2 2 6406.05
    -4 2 1 4877.09
    -4 2 1 5690.63
    4 -2 -1 5191.26
    -4 2 0 702.816
    4 -2 0 968.573
    -4 2 0 733.311
    -4 2 -1 88779.9
    -4 2 -1 86064.4
    -4 2 -2 235017
    -4 2 -2 232827
    -4 2 -3 1319.85
    4 -2 3 933.009
    -4 2 -3 983.465
    -4 2 -4 767.595
    4 -2 4 651.141
    -4 2 -4 304.169
    -4 2 -5 9586.49
    4 -2 5 9358.61
    -4 2 -5 8958.61
    -4 2 -6 8237.06
    -4 2 -6 8037.18
    4 -2 6 8976.18
    -4 2 -7 -36.1894
    -4 2 -7 -163.197
    4 -2 7 -25.8682
    -4 2 -8 2052.52
    4 -2 8 2063.93
    -4 2 -8 2684.61
    4 -2 9 3076.75
    -4 2 -9 2770.93
    4 -2 10 4664.6
    -4 2 -10 4595.14
    -4 2 -11 3305.26
    4 -2 11 2751.24
    4 -2 12 184.544
    -4 2 -12 303.827
    4 -2 13 -345.381
    3 -1 -14 5581.37
    -3 1 14 5736.87
    3 -1 -13 11710.4
    -3 1 13 12033.7
    3 -1 -12 366.282
    -3 1 12 250.372
    3 -1 -12 655.853
    3 -1 -11 11.6597
    3 -1 -11 30.6969
    -3 1 11 -42.5845
    3 -1 -10 10217.7
    3 -1 -10 9831.96
    -3 1 10 10519.7
    -3 1 10 9575.44
    -3 1 9 15.6868
    3 -1 -9 24.3266
    -3 1 9 -4.37905
    3 -1 -9 87.2878
    -3 1 8 38.0455
    -3 1 8 40.4965
    3 -1 -8 12.8304
    3 -1 -8 48.2281
    3 -1 -7 14965.6
    -3 1 7 14714.8
    3 -1 -7 15236.4
    3 -1 -6 34813.1
    -3 1 6 34022.8
    3 -1 -6 33858.4
    -3 1 5 1416.88
    -3 1 5 1344.77
    3 -1 -5 1595.34
    3 -1 -5 1709.07
    3 -1 -4 47543.9
    -3 1 4 48730.1
    3 -1 -4 47091.4
    -3 1 4 46682.6
    3 -1 -4 48808.5
    -3 1 4 47914.2
    3 -1 -3 53167.4
    3 -1 -3 53010.7
    3 -1 -3 51687.3
    -3 1 3 53815.7
    3 -1 -3 54112.3
    -3 1 3 51925.7
    -3 1 3 53677.8
    3 -1 -2 43000.4
    -3 1 2 42607
    3 -1 -2 42838.9
    -3 1 2 41815.2
    3 -1 -2 42998.5
    -3 1 2 42066.9
    -3 1 1 11587.5
    3 -1 -1 12733.2
    -3 1 1 12023.9
    3 -1 -1 11983
    -3 1 1 11511.4
    3 -1 -1 12277.3
    -3 1 1 12589.9
    -3 1 0 357.583
    3 -1 0 208.567
    3 -1 0 274.059
    -3 1 0 192.866
    -3 1 0 188.541
    -3 1 -1 1635.19
    -3 1 -1 1960.92
    3 -1 1 1397.94
    -3 1 -1 1984.9
    3 -1 1 2203.87
    3 -1 2 13316
    3 -1 2 13347.5
    -3 1 -2 13391.9
    -3 1 -2 13103.4
    -3 1 -3 32413.2
    3 -1 3 33000.7
    -3 1 -3 31780.3
    -3 1 -4 6662.89
    3 -1 4 6297.76
    -3 1 -4 6060.58
    -3 1 -5 755.822
    3 -1 5 935.046
    -3 1 -5 643.719
    -3 1 -5 938.527
    -3 1 -6 808.237
    3 -1 6 995.639
    -3 1 -6 932.382
    -3 1 -6 1172.58
    3 -1 7 6694.44
    3 -1 7 7516.14
    -3 1 -7 7204.86
    3 -1 8 17162.1
    -3 1 -8 17951.6
    3 -1 8 19739.6
    -3 1 -9 10178
    3 -1 9 9920.96
    3 -1 9 8861.95
    3 -1 10 741.268
    -3 1 -10 967.305
    3 -1 11 -86.5534
    -3 1 -11 -195.589
    -3 1 -12 525.714
    3 -1 12 529.533
    3 -1 13 191.946
    -3 1 -13 595.33
    -2 0 15 4091.87
    2 0 -14 6569.6
    -2 0 14 4970.34
    2 0 -13 8182.89
    -2 0 13 7880.21
    2 0 -13 7585.06
    2 0 -12 2056.04
    -2 0 12 2493.32
    2 0 -12 2615.73
    2 0 -11 10332.8
    2 0 -11 10910.8
    -2 0 11 10583.6
    2 0 -10 2850.47
    -2 0 10 2527.78
    2 0 -10 2738.41
    -2 0 10 2556.07
    2 0 -9 15928.6
    2 0 -9 15230.5
    -2 0 9 15994.6
    -2 0 9 14601.5
    -2 0 8 18726
    -2 0 8 18245.2
    2 0 -8 17581
    2 0 -8 18857.3
    -2 0 7 35553.7
    -2 0 7 34266.5
    2 0 -7 34624.2
    -2 0 6 47174
    -2 0 6 47285.7
    2 0 -6 47457.4
    -2 0 5 45138.6
    -2 0 5 45374.8
    2 0 -5 45413
    2 0 -4 2766.73
    2 0 -4 2760.53
    -2 0 4 3125.25
    -2 0 4 3171.37
    2 0 -3 1947.06
    -2 0 3 1962.52
    2 0 -3 1557.76
    2 0 -3 1874.03
    -2 0 3 1796.72
    2 0 -3 1841.96
    2 0 -3 1587.13
    2 0 -2 2926.21
    2 0 -2 3066.52
    2 0 -2 3404.3
    2 0 -2 3035.84
    -2 0 2 3103.04
    -2 0 2 3038.07
    -2 0 2 3353.16
    -2 0 2 3191.47
    2 0 -1 36427.6
    -2 0 1 37071.8
    -2 0 1 35921.7
    2 0 -1 35917.4
    2 0 -1 34236.6
    -2 0 1 35590.3
    -2 0 1 36041.2
    -2 0 0 31340.3
    -2 0 0 32368.5
    2 0 0 31245
    -2 0 0 30986.2
    2 0 0 31091.3
    2 0 0 31881.4
    2 0 1 110701
    -2 0 -1 106708
    2 0 1 109700
    2 0 1 110767
    -2 0 -1 109436
    -2 0 -1 111073
    -2 0 -1 113802
    2 0 2 4222.65
    2 0 2 4372.02
    -2 0 -2 4381.52
    -2 0 -2 4497.87
    2 0 2 4626.1
    -2 0 -2 4284.51
    -2 0 -3 63095.8
    -2 0 -3 60580.2
    2 0 3 64169.5
    2 0 3 61629.9
    -2 0 -3 62602
    2 0 3 62347.6
    -2 0 -4 16001.3
    2 0 4 17273.1
    -2 0 -4 17135.7
    2 0 4 17349.1
    -2 0 -5 10010.4
    2 0 5 10061
    2 0 5 10667.6
    -2 0 -5 10828.1
    2 0 6 78485.6
    -2 0 -6 76319.4
    2 0 6 75140.6
    2 0 7 74.468
    2 0 7 -17.1016
    -2 0 -7 226.049
    2 0 8 4221.51
    -2 0 -8 4594.68
    2 0 8 4406.72
    -2 0 -9 11634.5
    2 0 9 11073.5
    2 0 9 10990.3
    2 0 10 23.8298
    -2 0 -10 -18.5346
    2 0 11 656.507
    -2 0 -11 220.77
    2 0 12 12349.8
    -2 0 -12 12895.7
    -2 0 -13 2645.91
    2 0 13 2340.93
    2 0 14 2305.35
    -1 -1 15 6237.91
    -1 -1 14 694.232
    1 1 -14 639.311
    1 1 -13 771.2
    -1 -1 13 688.433
    1 1 -13 157.26
    -1 -1 12 470.017
    1 1 -12 705.654
    1 1 -11 295.914
    -1 -1 11 303.132
    -1 -1 10 6163.25
    1 1 -10 6285.49
    -1 -1 9 39459.1
    -1 -1 9 35842.2
    1 1 -9 40073.6
    -1 -1 8 5689.06
    -1 -1 8 6758.84
    1 1 -8 6332.36
    1 1 -7 25336.6
    1 1 -7 23694.8
    -1 -1 7 25713.4
    -1 -1 6 285.025
    -1 -1 6 420.659
    1 1 -6 500.411
    1 1 -5 124437
    -1 -1 5 127689
    -1 -1 4 29053.4
    1 1 -4 29027.9
    1 1 -4 28939.2
    1 1 -3 182937
    1 1 -3 180648
    1 1 -3 177910
    -1 -1 3 180831
    1 1 -2 220528
    1 1 -2 222647
    -1 -1 2 221360
    -1 -1 2 219479
    1 1 -2 220027
    1 1 -2 222444
    1 1 -1 26678.4
    -1 -1 1 26622.5
    1 1 -1 27260.5
    1 1 -1 26847.2
    -1 -1 1 27662.4
    1 1 -1 27790.1
    1 1 0 87481.3
    -1 -1 0 87177.8
    1 1 0 87206.2
    -1 -1 0 85931.5
    -1 -1 -1 1785.34
    1 1 1 1815.82
    1 1 1 1734.82
    -1 -1 -1 1718.09
    -1 -1 -1 1796.29
    -1 -1 -2 59663.3
    -1 -1 -2 62784.2
    1 1 2 62317.4
    -1 -1 -2 61200.5
    1 1 2 62849.2
    1 1 3 21670
    -1 -1 -3 21970.2
    -1 -1 -3 22002.9
    -1 -1 -3 20556.7
    1 1 3 23031.1
    -1 -1 -4 23527.7
    1 1 4 24150.9
    1 1 4 24726.7
    -1 -1 -4 23298.6
    1 1 5 48137.9
    -1 -1 -5 46797.1
    1 1 5 48017.2
    -1 -1 -6 35534.1
    1 1 6 36580.6
    1 1 6 36214.9
    -1 -1 -7 153.035
    1 1 7 116.644
    1 1 7 -32.9534
    -1 -1 -8 1913.26
    1 1 8 1981.69
    1 1 8 2151.81
    1 1 9 602.996
    -1 -1 -9 561.521
    1 1 10 7765.9
    -1 -1 -10 7849.8
    1 1 11 5717.56
    -1 -1 -11 4986.71
    -1 -1 -12 7772.72
    1 1 12 7571.02
    -1 -1 -12 8110.25
    -1 -1 -13 3362.57
    1 1 13 3251.98
    -1 -1 -13 2754.84
    -1 -1 -14 -298.773
    0 -2 14 183.578
    0 2 -14 26.6134
    0 2 -13 -367.923
    0 -2 13 53.7014
    0 2 -12 1797.32
    0 -2 12 2237.07
    0 2 -11 8273.26
    0 -2 11 7987.34
    0 -2 10 4284.36
    0 2 -10 4022.01
    0 2 -9 693.102
    0 -2 9 1155.66
    0 2 -9 940.773
    0 -2 9 757.686
    0 -2 8 986.838
    0 2 -8 910.043
    0 2 -8 680.535
    0 -2 8 746.263
    0 2 -7 3791.94
    0 -2 7 4136.91
    0 -2 7 3878.53
    0 2 -7 3940.58
    0 2 -6 52191.3
    0 2 -6 48802.9
    0 -2 6 50906.4
    0 -2 6 52267.3
    0 2 -5 6721.01
    0 -2 5 6697.51
    0 2 -5 7473.01
    0 -2 5 7162.01
    0 -2 4 3845.22
    0 2 -4 3746.76
    0 2 -4 3976.6
    0 -2 4 4333.66
    0 2 -4 3873.68
    0 -2 3 26853.9
    0 2 -3 27571.4
    0 2 -3 28026.7
    0 2 -3 27634.5
    0 -2 3 29127.4
    0 2 -3 25982.9
    0 -2 3 27505.6
    0 2 -3 27598.9
    0 -2 2 1046.76
    0 2 -2 876.959
    0 -2 2 1070.15
    0 2 -2 1213.76
    0 -2 2 1108.2
    0 2 -2 1096.47
    0 -2 2 1195.68
    0 2 -2 1054.5
    0 -2 2 1237.48
    0 -2 1 461.806
    0 -2 1 552.982
    0 2 -1 525.9
    0 2 -1 506.424
    0 2 -1 376.738
    0 -2 1 548.044
    0 2 -1 429.795
    0 -2 1 436.014
    0 2 0 1929.39
    0 -2 0 1925.12
    0 -2 0 1953.78
    0 -2 0 2053.01
    0 2 0 1848.34
    0 -2 -1 27690.1
    0 2 1 29286.1
    0 -2 -1 27223.8
    0 2 1 27416.6
    0 -2 -2 6324.66
    0 2 2 6567.57
    0 -2 -2 6885.37
    0 2 2 6388.44
    0 -2 -2 6317.03
    0 2 3 1688.9
    0 -2 -3 1794.46
    0 2 3 2058.66
    0 -2 -3 1875.98
    0 -2 -3 2095.4
    0 -2 -4 757.488
    0 2 4 674.792
    0 -2 -4 635.249
    0 2 4 728.483
    0 2 5 2637.01
    0 -2 -5 2886.61
    0 -2 -5 2959.64
    0 2 5 3110.9
    0 -2 -6 2651.74
    0 2 6 2317.56
    0 2 6 2297.18
    0 2 7 4001.96
    0 -2 -7 4211.78
    0 -2 -7 3706.25
    0 -2 -8 180.343
    0 -2 -8 47.4964
    0 2 8 70.8243
    0 -2 -8 129.039
    0 -2 -9 4963.16
    0 2 9 4407.89
    0 -2 -9 4573.47
    0 2 10 8199.87
    0 -2 -10 7793.63
    0 -2 -10 8599.97
    0 2 11 15743.2
    0 -2 -11 15729.5
    0 -2 -11 16828.9
    0 -2 -12 1299.08
    0 2 12 1283.44
    0 -2 -12 664.955
    0 -2 -13 -367.404
    0 -2 -13 -54.9829
    0 -2 -14 803.224
    -1 3 -14 2190.6
    1 -3 14 1850.48
    -1 3 -13 3607.95
    1 -3 13 4079.77
    -1 3 -12 380.735
    1 -3 12 1129.55
    1 -3 11 39093.6
    -1 3 -11 41837.4
    1 -3 10 9051.51
    -1 3 -10 9453.26
    1 -3 9 1085.1
    -1 3 -9 808.411
    1 -3 8 -48.1035
    -1 3 -8 -67.9852
    1 -3 8 -54.1337
    1 -3 7 -48.1817
    -1 3 -7 -41.4775
    -1 3 -7 49.5124
    1 -3 7 24.6885
    1 -3 6 33578.8
    1 -3 6 34103
    -1 3 -6 34380.1
    -1 3 -6 33893.5
    -1 3 -5 69882.4
    1 -3 5 67587.9
    -1 3 -5 68018.3
    -1 3 -4 49473.1
    -1 3 -4 49376.8
    -1 3 -3 360.45
    1 -3 3 530.514
    -1 3 -3 453.069
    1 -3 3 361.797
    -1 3 -3 365.786
    -1 3 -3 360.682
    1 -3 3 438.485
    -1 3 -2 2769.99
    1 -3 2 3063.29
    -1 3 -2 2955.31
    1 -3 2 2795.4
    -1 3 -2 2921.09
    -1 3 -2 2830.89
    1 -3 2 2937.98
    -1 3 -1 2736.68
    1 -3 1 3200.94
    1 -3 1 2865.32
    1 -3 1 2848.55
    -1 3 -1 3021.65
    1 -3 1 3009.95
    -1 3 0 72828
    1 -3 0 70778.7
    1 -3 0 71521.5
    1 -3 0 73040.4
    1 -3 -1 50.3483
    -1 3 1 122.223
    1 -3 -1 75.7056
    1 -3 -2 20406.5
    1 -3 -3 15849.6
    1 -3 -3 14879.7
    1 -3 -4 892.844
    1 -3 -4 813.132
    1 -3 -5 54.1452
    1 -3 -5 30.3834
    1 -3 -6 2414.53
    1 -3 -7 4149.36
    1 -3 -8 16513.7
    -1 3 9 13172.7
    1 -3 -9 11776.5
    -1 3 10 5992.17
    1 -3 -10 5072.27
    1 -3 -10 4841.96
    1 -3 -11 937.856
    -1 3 11 764.916
    1 -3 -11 663.87
    1 -3 -12 -172.253
    1 -3 -12 100.398
    1 -3 -13 485.712
    1 -3 -13 748.734
    1 -3 -14 51.2715
    -2 4 -13 2162.08
    2 -4 13 2006.94
    -2 4 -12 2333.16
    2 -4 12 2343.69
    2 -4 11 -80.72
    -2 4 -11 43.1333
    -2 4 -10 -144.464
    2 -4 10 -74.3278
    -2 4 -9 903.123
    2 -4 9 615.313
    -2 4 -9 826.097
    -2 4 -8 39880.9
    -2 4 -8 37954.3
    2 -4 8 38389.2
    2 -4 7 35835
    -2 4 -7 36613.9
    -2 4 -7 37007.3
    -2 4 -6 46102
    -2 4 -6 47729.1
    2 -4 6 43069.7
    -2 4 -5 9915.16
    -2 4 -5 10441.9
    -2 4 -4 1996.49
    -2 4 -4 2313.39
    2 -4 4 2098.59
    2 -4 4 1919.78
    -2 4 -4 1851.11
    -2 4 -3 4816.75
    -2 4 -3 4597
    2 -4 3 4896.36
    -2 4 -3 4628.68
    2 -4 3 4567.77
    2 -4 2 115.406
    -2 4 -2 150.808
    2 -4 2 99.7511
    -2 4 -2 -63.0779
    2 -4 1 6673.09
    -2 4 -1 6593.13
    2 -4 1 6433.66
    -2 4 0 84914.2
    2 -4 0 86558.2
    2 -4 -1 30919.4
    2 -4 -1 31869.3
    -2 4 1 31190.7
    2 -4 -2 -128.471
    2 -4 -3 3734.44
    2 -4 -4 7478.76
    -2 4 4 5947.58
    2 -4 -5 28218.5
    2 -4 -6 23964.9
    2 -4 -7 32067.8
    2 -4 -8 8235.13
    2 -4 -9 4114.36
    2 -4 -10 1302.97
    2 -4 -11 433.004
    2 -4 -12 4271.39
    2 -4 -12 3500.98
    2 -4 -13 487.733
    3 -5 12 14559.4
    -3 5 -12 16608.3
    3 -5 11 44.4431
    -3 5 -11 -198.708
    3 -5 10 10329.8
    -3 5 -10 10989.7
    3 -5 9 4530.14
    -3 5 -9 5874.65
    -3 5 -9 5453.84
    -3 5 -8 1521.87
    -3 5 -8 1419.92
    3 -5 8 1402.46
    3 -5 7 13470.8
    -3 5 -7 15397.6
    -3 5 -7 15763.1
    -3 5 -6 2691.52
    -3 5 -6 3060.84
    -3 5 -5 2494.48
    -3 5 -5 2380.65
    -3 5 -4 1656.47
    3 -5 4 1978.3
    -3 5 -4 1672.99
    -3 5 -4 1996.07
    3 -5 4 1897.27
    -3 5 -3 5032.86
    3 -5 3 5326.3
    3 -5 3 5355.91
    -3 5 -3 4630.06
    3 -5 2 4930.64
    -3 5 -2 4731.1
    3 -5 1 22790.4
    -3 5 -1 21487.7
    3 -5 0 141.281
    -3 5 0 189.586
    3 -5 -1 23.6818
    3 -5 -1 209.653
    -3 5 1 146.263
    3 -5 -2 9272.52
    3 -5 -2 10282
    -3 5 2 9697.03
    -3 5 3 10905.2
    3 -5 -3 11045.6
    -3 5 4 20506.1
    3 -5 -4 19428.1
    -3 5 5 3848.95
    3 -5 -5 3773.17
    3 -5 -6 8492.04
    -3 5 6 8255.34
    3 -5 -7 4387.41
    3 -5 -8 203.802
    -3 5 9 557.917
    3 -5 -9 725.528
    3 -5 -10 5489.93
    -3 5 10 5944.78
    -3 5 11 1237.57
    3 -5 -11 321.749
    3 -5 -12 5091.41
    4 -6 10 2491.16
    -4 6 -10 2932.95
    4 -6 9 1332.74
    -4 6 -9 1752.73
    -4 6 -8 -195.628
    -4 6 -8 36.7028
    4 -6 8 -139.939
    -4 6 -7 3427.14
    -4 6 -7 3708.88
    -4 6 -6 62.2491
    -4 6 -6 -70.0361
    -4 6 -5 5772.17
    -4 6 -5 5152.85
    -4 6 -4 5199.17
    4 -6 4 5146.21
    4 -6 3 7238.81
    -4 6 -3 7556.54
    -4 6 -2 -366.4
    4 -6 2 -211.544
    -4 6 -1 -156.827
    4 -6 1 -117.948
    -4 6 0 793.104
    4 -6 0 239.94
    4 -6 -1 -3.09885
    -4 6 1 164.532
    -4 6 2 5866.1
    4 -6 -2 5236.06
    4 -6 -3 5885.94
    -4 6 3 6427.4
    4 -6 -4 20324.3
    -4 6 4 21938.7
    4 -6 -5 3686.95
    -4 6 5 3859.6
    -4 6 6 77.6675
    4 -6 -6 46.3265
    -4 6 7 2254.56
    4 -6 -7 2231.21
    -4 6 8 1122.59
    4 -6 -8 1310.18
    -4 6 9 1570.28
    4 -6 -9 1729.43
    4 -6 -10 789.77
    -4 6 10 964.407
    4 -6 -11 1729.16
    -4 6 11 1843.58
    -5 7 -8 789.465
    5 -7 8 783.098
    -5 7 -8 776.415
    -5 7 -7 505.333
    -5 7 -7 498.792
    -5 7 -6 3918.73
    -5 7 -5 8170.7
    -5 7 -4 723.129
    -5 7 -3 53.4002
    5 -7 3 417.55
    -5 7 -2 1846.84
    5 -7 2 2294.53
    -5 7 -1 2204.11
    5 -7 1 2729.56
    5 -7 0 5975.9
    -5 7 0 6188.18
    -5 7 1 6675.19
    5 -7 -1 7041.66
    -5 7 2 2759.76
    5 -7 -2 2527.24
    5 -7 -3 8921.45
    -5 7 3 8450.2
    5 -7 -4 8404.73
    -5 7 4 7943.25
    5 -7 -5 149.643
    -5 7 5 -48.3504
    -5 7 6 -139.229
    5 -7 -6 -303.997
    -5 7 7 1487.57
    5 -7 -7 1454.55
    -5 7 8 6738.04
    5 -7 -8 6681.18
    -6 8 -7 3127.94
    -6 8 -6 803.481
    -6 8 -5 223.323
    -6 8 -4 194.141
    6 -8 3 174.911
    -6 8 -3 452.418
    -6 8 -2 2293.45
    6 -8 2 2400.02
    -6 8 -1 537.884
    6 -8 1 487.143
    -6 8 0 -136.106
    6 -8 0 29.8963
    -6 8 1 3100.16
    6 -8 -1 3699.13
    -6 8 2 414.551
    6 -8 -2 237.067
    6 -8 -3 1525.91
    -6 8 3 1825.12
    6 -8 -4 168.655
    -6 8 4 152.103
    6 -8 -5 2754.67
    9 -6 -5 463.608
    9 -6 -4 429.514
    -8 5 9 541.889
    -8 5 8 5372.76
    -8 5 7 204.518
    8 -5 -7 663.267
    8 -5 -6 751.015
    -8 5 6 723.51
    -8 5 5 536.745
    8 -5 -5 674.219
    -8 5 4 436.148
    8 -5 -4 761.013
    -8 5 3 489.119
    8 -5 -3 363.469
    -8 5 2 16208.3
    -8 5 1 1985.81
    -8 5 0 1794.83
    -8 5 -1 838.486
    -8 5 -2 2083.55
    -8 5 -3 7963.03
    -8 5 -4 98.3011
    -8 5 -5 2484.42
    -8 5 -6 2422.66
    -8 5 -7 -713.668
    -7 4 10 4082.94
    -7 4 9 5619.5
    -7 4 8 -14.6114
    7 -4 -8 -370.839
    -7 4 7 -70.2075
    7 -4 -7 93.4086
    7 -4 -6 3420.11
    -7 4 6 3505.01
    7 -4 -5 6038.33
    -7 4 5 5788.54
    7 -4 -4 5593.32
    -7 4 4 5266.8
    7 -4 -3 8890.3
    -7 4 3 8163.34
    7 -4 -2 2998.31
    -7 4 2 3123.66
    -7 4 1 1116.62
    -7 4 0 1725.84
    -7 4 -1 166.508
    -7 4 -2 4281.17
    -7 4 -3 7026.85
    7 -4 3 4912.48
    -7 4 -4 2789.2
    -7 4 -5 11.4612
    -7 4 -6 989.974
    -7 4 -6 769.882
    -7 4 -7 2247.32
    -7 4 -7 1361.46
    -7 4 -8 2014.17
    -7 4 -8 2150.88
    -7 4 -9 130.892
    -6 3 10 735.346
    -6 3 9 780.558
    6 -3 -9 446.966
    -6 3 8 -209.675
    6 -3 -8 38.9197
    -6 3 7 2122.18
    6 -3 -7 2540.06
    6 -3 -6 10294.2
    -6 3 6 9944.01
    6 -3 -5 25324.3
    -6 3 5 26667.8
    6 -3 -4 591.287
    -6 3 4 544.294
    6 -3 -3 749.021
    -6 3 3 718.338
    6 -3 -2 19095.5
    -6 3 2 17196.1
    -6 3 1 76.7755
    -6 3 0 1098.38
    -6 3 0 3999.14
    -6 3 -1 2529.47
    -6 3 -1 3294.08
    -6 3 -2 90253.7
    6 -3 2 96703.4
    -6 3 -2 95278.8
    -6 3 -3 13945.2
    6 -3 3 11549.5
    -6 3 -4 2475.88
    6 -3 4 1354.9
    -6 3 -4 2435.9
    -6 3 -5 -108.434
    -6 3 -5 191.4
    6 -3 5 14.2457
    -6 3 -6 1311.64
    -6 3 -6 936.339
    -6 3 -7 7366.39
    -6 3 -7 7601.49
    -6 3 -8 -229.207
    -6 3 -8 358.777
    -6 3 -9 2044.89
    -6 3 -9 2608.11
    6 -3 9 2317.91
    -6 3 -10 -185.661
    6 -3 10 -198.361
    5 -2 -10 4843.15
    -5 2 10 3894.08
    -5 2 9 -3.27205
    5 -2 -9 26.5269
    -5 2 8 7898.53
    5 -2 -8 7737.53
    5 -2 -7 12441.6
    -5 2 7 13070.4
    5 -2 -6 21.0242
    -5 2 6 155.212
    -5 2 5 4399.59
    5 -2 -5 4353.49
    5 -2 -4 2416.41
    -5 2 4 2227.41
    5 -2 -4 2435.43
    5 -2 -3 883.561
    5 -2 -3 1206.96
    -5 2 3 720.907
    -5 2 2 605.775
    5 -2 -2 398.434
    -5 2 1 886.833
    -5 2 1 1015.22
    -5 2 0 5588.94
    -5 2 0 5928.14
    -5 2 -1 28559.2
    -5 2 -1 28309.7
    5 -2 2 5028.06
    -5 2 -2 5912.14
    -5 2 -3 3642.71
    -5 2 -3 3122.49
    5 -2 3 2542.68
    5 -2 4 11925.9
    -5 2 -4 11923.9
    -5 2 -4 11313.9
    -5 2 -5 1646.07
    5 -2 5 2014.02
    -5 2 -5 1629.94
    5 -2 6 6262.03
    -5 2 -6 6427.98
    -5 2 -6 5588.24
    -5 2 -7 5073.27
    -5 2 -7 5209.22
    -5 2 -8 1500.09
    -5 2 -8 1807.15
    5 -2 8 1519.71
    -5 2 -9 142.326
    5 -2 9 -111.456
    -5 2 -10 -242.64
    5 -2 10 70.757
    -5 2 -11 -492.661
    5 -2 11 421.115
    5 -2 12 -30.2317
    4 -1 -13 169.069
    4 -1 -12 -116.509
    4 -1 -11 88.8525
    4 -1 -10 27943.6
    4 -1 -10 27781.1
    -4 1 10 26255.4
    4 -1 -9 10756.5
    4 -1 -9 10134
    -4 1 9 10600.8
    4 -1 -8 9489.75
    4 -1 -8 9285.44
    -4 1 8 9457.83
    -4 1 7 13233.1
    4 -1 -7 14334.7
    4 -1 -7 14199
    4 -1 -6 3097.09
    4 -1 -6 3533.5
    -4 1 6 3527.6
    -4 1 6 3127.48
    4 -1 -5 1796.5
    -4 1 5 2056.65
    -4 1 5 1789.23
    4 -1 -5 1786.02
    -4 1 4 208.439
    4 -1 -4 334.904
    4 -1 -4 319.097
    -4 1 4 299.335
    4 -1 -4 368.401
    4 -1 -3 22968.9
    -4 1 3 23162.7
    4 -1 -3 23210.4
    -4 1 3 22954.6
    4 -1 -2 21318.5
    -4 1 2 21234.2
    -4 1 2 20488.3
    -4 1 2 20187
    4 -1 -2 21212.2
    -4 1 1 18135
    -4 1 1 18359.5
    -4 1 1 18230.9
    -4 1 0 13332
    -4 1 0 13712.5
    -4 1 -1 18957.6
    4 -1 1 19855.8
    -4 1 -1 18949.1
    -4 1 -2 230.844
    4 -1 2 -1.65853
    -4 1 -2 -96.88
    4 -1 3 11111.6
    -4 1 -3 11445.9
    -4 1 -3 10706.7
    -4 1 -4 877.06
    4 -1 4 1293.5
    -4 1 -4 1104.62
    -4 1 -5 23794
    4 -1 5 23142.3
    -4 1 -5 23326.7
    -4 1 -6 28130.1
    4 -1 6 27689.3
    -4 1 -6 27009.8
    -4 1 -7 772.568
    4 -1 7 430.015
    4 -1 7 807.969
    -4 1 -8 2931.2
    4 -1 8 3338.95
    4 -1 8 3092.77
    -4 1 -9 1217.43
    4 -1 9 986.939
    -4 1 -10 166.216
    4 -1 10 417.253
    -4 1 -11 1113.54
    4 -1 11 1411.09
    4 -1 12 9105.39
    -4 1 -12 9209.42
    4 -1 13 -262.975
    -3 0 15 1733.79
    -3 0 14 271.126
    3 0 -14 123.899
    -3 0 13 634.818
    3 0 -13 1380.14
    -3 0 12 9161.69
    3 0 -12 9234.66
    3 0 -12 9798.27
    -3 0 11 8587.55
    3 0 -11 7405.13
    3 0 -11 7532.27
    3 0 -11 8579.5
    3 0 -10 30336.9
    -3 0 10 30364.2
    -3 0 10 30808.6
    3 0 -10 31665.5
    3 0 -9 20015.8
    -3 0 9 20236.3
    -3 0 9 20355.1
    -3 0 8 193.054
    3 0 -8 288.417
    -3 0 8 104.651
    3 0 -8 280.334
    -3 0 7 2440.68
    3 0 -7 2125.96
    3 0 -7 2806.1
    -3 0 7 2616.12
    3 0 -6 133.732
    -3 0 6 229.214
    -3 0 6 266.955
    3 0 -6 224.095
    -3 0 5 16923
    -3 0 5 17886.9
    3 0 -5 17830.9
    3 0 -5 16498.3
    3 0 -4 280316
    3 0 -4 278931
    3 0 -4 280007
    -3 0 4 280131
    -3 0 4 278718
    3 0 -4 274563
    3 0 -3 47766.2
    3 0 -3 47299.6
    3 0 -3 47574.7
    -3 0 3 46252.3
    3 0 -3 47798.8
    3 0 -3 46970
    -3 0 3 49233.5
    -3 0 3 47285
    -3 0 3 47840.9
    3 0 -2 7721.63
    -3 0 2 7982.7
    -3 0 2 7967.94
    -3 0 2 7998.88
    3 0 -2 8230.51
    -3 0 2 7963.38
    3 0 -2 7858.8
    -3 0 1 8688.19
    -3 0 1 7974
    3 0 -1 8061.78
    3 0 -1 7982.34
    3 0 -1 7889.16
    -3 0 1 8285.94
    -3 0 1 7958.81
    3 0 0 26351
    -3 0 0 26777.7
    -3 0 0 26381.6
    -3 0 0 26819.4
    3 0 0 27113.6
    3 0 0 27006.7
    -3 0 -1 3170.89
    3 0 1 2985.68
    -3 0 -1 3105.05
    3 0 1 3289.65
    -3 0 -1 2798.96
    3 0 1 3348.13
    3 0 2 576.048
    -3 0 -2 703.756
    3 0 2 703.31
    -3 0 -2 621.695
    -3 0 -2 709.095
    3 0 3 126824
    -3 0 -3 128350
    -3 0 -3 124018
    -3 0 -3 125627
    3 0 4 38601.9
    -3 0 -4 38596.3
    -3 0 -4 37424.1
    3 0 5 8845.77
    -3 0 -5 9000.03
    3 0 6 290.476
    3 0 6 328.435
    -3 0 -6 231.658
    3 0 7 79.3604
    -3 0 -7 186.132
    3 0 7 44.5784
    3 0 8 12537.9
    -3 0 -8 11800
    3 0 8 10977.2
    3 0 9 12300.1
    3 0 9 14598.3
    -3 0 -9 14859.8
    3 0 10 9173.85
    -3 0 -10 9028.42
    -3 0 -11 958.397
    3 0 11 -33.8459
    3 0 12 366.578
    -3 0 -12 762.154
    3 0 13 -151.565
    -2 -1 15 247.429
    -2 -1 14 142.706
    2 1 -14 -203.801
    -2 -1 13 3851.67
    2 1 -13 4126.65
    -2 -1 12 6957.56
    2 1 -12 7779.86
    2 1 -12 6887.15
    2 1 -11 1018.56
    2 1 -11 1331.3
    -2 -1 11 1095.78
    2 1 -10 1464.44
    2 1 -10 1434.06
    -2 -1 10 1867.51
    2 1 -9 4121.31
    -2 -1 9 4530.3
    -2 -1 9 4008.61
    2 1 -9 4512.65
    -2 -1 8 5523.65
    2 1 -8 5740.9
    -2 -1 8 4969.5
    2 1 -8 5765.81
    2 1 -7 16564.9
    -2 -1 7 17043.3
    -2 -1 7 15950.3
    2 1 -7 17829.9
    2 1 -6 62792.8
    2 1 -6 64959.4
    -2 -1 6 62667.7
    -2 -1 6 62831.8
    -2 -1 5 8735.16
    2 1 -5 8522.75
    -2 -1 5 9209.37
    2 1 -4 3195.13
    -2 -1 4 3153.19
    2 1 -4 3487.62
    2 1 -4 3088.77
    -2 -1 4 3487.23
    -2 -1 3 5836.28
    2 1 -3 5816.05
    -2 -1 3 5918.39
    -2 -1 3 5776.75
    2 1 -3 6156.96
    2 1 -3 5827.73
    -2 -1 2 38814.8
    2 1 -2 38540.6
    2 1 -2 39663.4
    2 1 -2 36791.5
    -2 -1 2 39011.9
    2 1 -2 38568.8
    -2 -1 1 1725.77
    -2 -1 1 1830.45
    2 1 -1 1878.93
    2 1 -1 1809.03
    2 1 -1 1880.35
    2 1 -1 1965.73
    2 1 0 14069.2
    2 1 0 13125
    -2 -1 0 13183.2
    2 1 0 14346.2
    -2 -1 0 13531
    -2 -1 0 13318.6
    2 1 0 13341.2
    -2 -1 0 13919.4
    -2 -1 0 14040.6
    2 1 1 44384.5
    -2 -1 -1 46557.3
    2 1 1 44174.7
    -2 -1 -1 43930.5
    -2 -1 -1 43235.3
    2 1 1 44080.4
    2 1 1 45897.7
    -2 -1 -2 4189.09
    2 1 2 4618.77
    -2 -1 -2 4375.13
    2 1 2 4428.34
    2 1 2 4378.8
    -2 -1 -2 3934.78
    -2 -1 -3 12841.2
    -2 -1 -3 12750.1
    2 1 3 13311.4
    2 1 3 13415.3
    -2 -1 -3 12842.6
    2 1 4 37470.7
    -2 -1 -4 36053
    2 1 4 37650.4
    -2 -1 -4 38135.4
    2 1 5 4500.74
    2 1 5 4178.48
    -2 -1 -5 4123.79
    2 1 6 355.637
    2 1 6 781.257
    -2 -1 -6 513.684
    2 1 7 4924.68
    2 1 7 4568.57
    -2 -1 -7 4888.87
    2 1 8 9089.54
    2 1 8 8021.58
    -2 -1 -8 8245.69
    2 1 9 5848.93
    2 1 9 6542.47
    -2 -1 -9 6173.34
    -2 -1 -10 837.545
    2 1 10 407.149
    -2 -1 -11 94.8859
    2 1 11 -44.265
    -2 -1 -12 315.445
    2 1 12 467.855
    -2 -1 -13 -25.3585
    -2 -1 -13 109.362
    -1 -2 15 443.902
    -1 -2 14 9757.89
    1 2 -14 10253.4
    1 2 -13 1682.08
    -1 -2 13 1575.55
    -1 -2 12 2934.9
    1 2 -12 3008.85
    -1 -2 11 15491.4
    1 2 -11 15279.9
    -1 -2 10 49860.9
    1 2 -10 52715.4
    1 2 -9 10605.1
    -1 -2 9 12600.8
    1 2 -9 12658.5
    -1 -2 8 11074.8
    1 2 -8 11289.7
    1 2 -7 9116.84
    -1 -2 7 9977.73
    -1 -2 6 21171.3
    1 2 -6 22000
    1 2 -5 56469.9
    -1 -2 5 58789
    -1 -2 5 58833.6
    1 2 -5 56972.3
    -1 -2 4 86522.6
    1 2 -4 86685
    1 2 -4 84150.6
    -1 -2 4 86862.7
    1 2 -4 86324
    1 2 -4 85747.2
    1 2 -4 83943.6
    -1 -2 3 12561.2
    1 2 -3 12463.1
    1 2 -3 12814.4
    1 2 -3 13302.6
    -1 -2 3 13346
    -1 -2 3 12566.7
    1 2 -3 12853.2
    -1 -2 3 12628.7
    1 2 -3 13095
    -1 -2 2 65828
    1 2 -2 64951.5
    1 2 -2 66300
    1 2 -2 65134
    1 2 -2 63825.1
    -1 -2 2 64871.2
    1 2 -2 66012.8
    -1 -2 2 65892.8
    -1 -2 2 65130.3
    -1 -2 2 65068
    1 2 -1 48816.9
    -1 -2 1 47998.3
    1 2 -1 47958.3
    1 2 -1 50196.9
    1 2 -1 49799.1
    -1 -2 1 49202
    -1 -2 1 46638.1
    -1 -2 1 47709.8
    -1 -2 0 73859.2
    1 2 0 74854.6
    -1 -2 0 77285.7
    -1 -2 0 74406
    1 2 0 74712.8
    1 2 1 29.0688
    -1 -2 -1 147.503
    1 2 1 1.76285
    -1 -2 -1 25.7033
    1 2 2 15769.2
    1 2 2 13764.7
    1 2 2 15358.2
    -1 -2 -2 15541.7
    -1 -2 -2 14899.8
    1 2 3 60846.9
    1 2 3 60568.8
    -1 -2 -3 59598.4
    1 2 4 2555.1
    1 2 4 2379.72
    -1 -2 -4 2276.71
    -1 -2 -4 2166.14
    1 2 5 444.232
    -1 -2 -5 295.452
    -1 -2 -5 252.257
    1 2 5 201.974
    1 2 6 8111.04
    1 2 6 8328.39
    -1 -2 -6 7910.55
    -1 -2 -7 1597.35
    -1 -2 -7 2254.85
    1 2 7 2549.96
    1 2 7 2707.06
    -1 -2 -7 2357.12
    1 2 8 1059.47
    -1 -2 -8 1426.66
    1 2 8 1246.18
    -1 -2 -8 1335.22
    -1 -2 -9 52.2782
    1 2 9 -117.285
    -1 -2 -9 -239.875
    -1 -2 -10 -35.2037
    -1 -2 -10 141.134
    1 2 10 92.6455
    -1 -2 -11 196.879
    -1 -2 -11 157.857
    1 2 11 471.815
    -1 -2 -12 38.5613
    -1 -2 -12 76.7847
    -1 -2 -13 1984.42
    -1 -2 -13 2234.1
    0 -3 14 1166.56
    0 3 -14 982.127
    0 -3 13 4074.73
    0 3 -13 3726.53
    0 3 -12 232.884
    0 -3 12 46.0013
    0 -3 11 269.113
    0 3 -11 154.054
    0 3 -10 4484.4
    0 -3 10 4081.42
    0 -3 9 18558.4
    0 3 -9 19334
    0 -3 8 41158.5
    0 3 -8 42235.5
    0 3 -7 478.108
    0 -3 7 803.595
    0 3 -7 476.861
    0 3 -7 624.729
    0 3 -7 780.251
    0 3 -6 268.641
    0 -3 6 84.0741
    0 3 -6 311.147
    0 3 -6 165.335
    0 -3 5 4297.72
    0 3 -5 3533.05
    0 3 -5 4610.23
    0 3 -5 4732.76
    0 3 -5 4692.13
    0 -3 4 9476.15
    0 3 -4 9291.45
    0 3 -4 8538.92
    0 -3 4 9721.05
    0 3 -4 9080.5
    0 -3 4 9780.38
    0 3 -4 9042.11
    0 3 -4 9173.95
    0 3 -3 122978
    0 3 -3 124787
    0 -3 3 126838
    0 3 -3 123553
    0 -3 3 122083
    0 -3 3 122945
    0 -3 3 123951
    0 3 -3 121160
    0 -3 2 76222.5
    0 3 -2 77920.1
    0 -3 2 79967.9
    0 3 -2 77664.8
    0 -3 2 78161.4
    0 3 -2 79563.9
    0 -3 2 77977.5
    0 -3 2 79092.1
    0 3 -2 78620.7
    0 3 -1 124203
    0 3 -1 126166
    0 -3 1 125731
    0 3 -1 127307
    0 -3 1 126920
    0 -3 1 124194
    0 -3 1 128504
    0 -3 0 67045.8
    0 -3 0 65742.7
    0 3 0 65547.1
    0 3 0 67116.6
    0 -3 0 67289.1
    0 -3 -1 17332
    0 -3 -1 17417.6
    0 3 1 17820.8
    0 3 1 17927.4
    0 -3 -2 14868.7
    0 3 2 15369.8
    0 -3 -2 16209.5
    0 -3 -3 4732.21
    0 3 3 6276.66
    0 -3 -3 5717.59
    0 3 3 4514.8
    0 -3 -4 55668.2
    0 -3 -4 55427
    0 3 4 55062.9
    0 3 5 20867.3
    0 -3 -5 20193.3
    0 -3 -5 21617.4
    0 3 6 3190.54
    0 -3 -6 3783.36
    0 -3 -6 3357.17
    0 3 6 3280.96
    0 -3 -7 2518.54
    0 3 7 2281.8
    0 3 8 1988.75
    0 -3 -8 2201.39
    0 -3 -8 2233.62
    0 -3 -9 164.816
    0 -3 -9 194.232
    0 3 9 314.715
    0 -3 -10 50.3988
    0 3 10 12.0454
    0 -3 -10 38.8459
    0 -3 -11 10753.5
    0 -3 -11 10843.4
    0 -3 -12 6457.3
    0 -3 -12 5769.67
    0 -3 -13 707.034
    0 -3 -13 461.052
    1 -4 14 356.579
    1 -4 13 1062.85
    -1 4 -13 1594.46
    1 -4 12 29128.2
    -1 4 -12 31201
    -1 4 -11 3144.92
    1 -4 11 3633.48
    1 -4 10 19594.9
    -1 4 -10 19307.5
    1 -4 9 2509.11
    -1 4 -9 2650.4
    -1 4 -9 2498.36
    -1 4 -8 3363.81
    1 -4 8 2497.66
    -1 4 -8 3321.08
    1 -4 7 5341.98
    -1 4 -7 5227.12
    -1 4 -7 5364.18
    1 -4 6 7119.85
    -1 4 -6 8783.22
    -1 4 -6 7980.82
    -1 4 -5 78948.9
    1 -4 5 75436.8
    -1 4 -5 80249.1
    -1 4 -4 20470.7
    1 -4 4 20325.6
    -1 4 -4 21051.7
    1 -4 4 19269.5
    -1 4 -4 20685.1
    1 -4 3 13647.8
    1 -4 3 13426.8
    -1 4 -3 14584.4
    -1 4 -3 13457.9
    -1 4 -3 13772.4
    1 -4 2 21662.7
    1 -4 2 22737
    -1 4 -2 22647.5
    -1 4 -2 23469.3
    1 -4 2 22855.8
    1 -4 1 46966.6
    1 -4 1 45810.6
    1 -4 1 47266
    -1 4 0 2042.4
    1 -4 0 2386.07
    1 -4 0 2187.16
    1 -4 -1 30279.5
    -1 4 1 28707
    1 -4 -1 30734.6
    1 -4 -2 9630.74
    1 -4 -3 7170.3
    1 -4 -3 7483.82
    1 -4 -4 15951.7
    1 -4 -4 16308.9
    1 -4 -5 925.652
    1 -4 -5 713.36
    1 -4 -6 4096.38
    1 -4 -7 14.1244
    1 -4 -8 1332.09
    1 -4 -9 18190.4
    1 -4 -10 9483.76
    1 -4 -10 8318.76
    1 -4 -11 843.025
    1 -4 -11 953.547
    1 -4 -12 3342.9
    1 -4 -12 4059.11
    -2 5 -13 4454.41
    2 -5 13 4296.4
    2 -5 12 -376.603
    -2 5 -12 -70.2441
    -2 5 -11 3704.32
    2 -5 11 4483.88
    -2 5 -10 -65.1471
    2 -5 10 292.856
    -2 5 -9 253.987
    2 -5 9 220.209
    -2 5 -9 326.426
    -2 5 -8 96.1868
    -2 5 -8 80.8922
    2 -5 8 91.3402
    2 -5 7 1669.63
    -2 5 -7 1692.84
    -2 5 -7 1477.12
    2 -5 6 34065.2
    -2 5 -6 38429.9
    -2 5 -6 37227.3
    -2 5 -5 21934.8
    2 -5 5 22032
    -2 5 -5 22336.4
    2 -5 4 8816.28
    2 -5 4 9212.48
    -2 5 -4 8873.78
    -2 5 -4 8373.08
    -2 5 -4 8719.38
    -2 5 -3 7440.46
    2 -5 3 7013.22
    -2 5 -3 7746.76
    2 -5 3 7338.09
    -2 5 -3 7089.08
    2 -5 2 726.809
    -2 5 -2 965.72
    -2 5 -2 1013.16
    2 -5 1 2516.14
    2 -5 1 2034.44
    -2 5 -1 2805.27
    -2 5 0 566.089
    2 -5 0 384.928
    2 -5 0 564.969
    2 -5 -1 17167.3
    2 -5 -1 16789.1
    2 -5 -2 26321.2
    2 -5 -3 9125.65
    2 -5 -4 9415.89
    2 -5 -5 5662.77
    2 -5 -6 32503.4
    2 -5 -7 12761.5
    2 -5 -8 1084.41
    2 -5 -9 1896.6
    2 -5 -10 553.884
    2 -5 -11 1795.14
    2 -5 -12 429.177
    -3 6 -11 1035.34
    3 -6 11 441.555
    -3 6 -10 76.834
    3 -6 10 603.383
    -3 6 -9 2422.78
    3 -6 9 2201.05
    -3 6 -8 2695.33
    -3 6 -8 2345.86
    3 -6 8 2389.6
    -3 6 -7 182.49
    3 -6 7 329.937
    -3 6 -7 556.479
    -3 6 -6 18793.3
    -3 6 -6 19175.5
    -3 6 -5 -7.79586
    -3 6 -5 258.326
    3 -6 5 -9.73241
    3 -6 4 11746.4
    -3 6 -4 12063.7
    -3 6 -3 263.649
    3 -6 3 292.989
    3 -6 2 17168.6
    -3 6 -2 17799.6
    -3 6 -1 715.341
    3 -6 1 897.021
    -3 6 0 47203
    3 -6 0 47485.9
    3 -6 -1 3435.87
    -3 6 1 3545.14
    3 -6 -1 2460.54
    -3 6 2 508.463
    3 -6 -2 782.879
    -3 6 3 556.584
    3 -6 -3 321.532
    3 -6 -3 477.816
    3 -6 -4 14557.8
    -3 6 4 14664.4
    -3 6 5 19008.3
    3 -6 -5 17874
    -3 6 6 2483.43
    3 -6 -6 1676.03
    3 -6 -7 7816.57
    -3 6 8 496.6
    3 -6 -8 254.047
    -3 6 9 1256.44
    3 -6 -9 1093.03
    -3 6 10 -42.8506
    3 -6 -10 229.755
    -3 6 11 -24.0905
    -4 7 -10 710.208
    4 -7 10 451.815
    -4 7 -9 2850.03
    4 -7 9 1502.7
    -4 7 -8 252.287
    -4 7 -8 119.154
    4 -7 8 471.333
    -4 7 -7 -32.7204
    -4 7 -7 191.712
    -4 7 -6 -116.911
    -4 7 -6 531.946
    -4 7 -5 282.206
    -4 7 -4 8183.09
    4 -7 4 8241.86
    4 -7 3 5453.92
    -4 7 -3 5493.9
    4 -7 2 4781.85
    -4 7 -2 4609.55
    -4 7 -1 -19.7173
    4 -7 1 -98.8594
    -4 7 0 940.318
    4 -7 0 771.453
    4 -7 -1 3874.78
    -4 7 1 3589.77
    -4 7 2 1266.59
    4 -7 -2 693.264
    -4 7 3 773.362
    4 -7 -3 300.216
    -4 7 4 104.414
    4 -7 -4 -386.118
    4 -7 -5 5136.52
    -4 7 5 5256.74
    -4 7 6 568.437
    4 -7 -6 324.688
    -4 7 7 1158.16
    4 -7 -7 917.32
    -4 7 8 32.2662
    4 -7 -8 -103.425
    -4 7 9 425.084
    4 -7 -9 -167.851
    -5 8 -7 -50.5646
    -5 8 -6 307.208
    -5 8 -5 3271.78
    -5 8 -4 7002.88
    5 -8 4 6879.87
    5 -8 3 5133.21
    -5 8 -3 5808.76
    5 -8 2 1343.06
    -5 8 -2 1051.41
    5 -8 1 386.981
    -5 8 -1 486.092
    -5 8 0 18.4763
    5 -8 0 -207.174
    -5 8 1 3758.27
    5 -8 -1 3013.25
    -5 8 2 1884.37
    5 -8 -2 1877.32
    -5 8 3 213.331
    5 -8 -3 367.223
    5 -8 -4 10005.4
    -5 8 4 10683.5
    -5 8 5 -198.332
    5 -8 -5 -443.798
    5 -8 -6 -744.676
    -6 9 -6 4178.37
    -6 9 -5 3450.03
    -6 9 -4 1994.36
    -6 9 -3 181.379
    -6 9 -2 -311.922
    9 -5 -5 1366.52
    -9 5 5 585.381
    -9 5 4 1584.08
    -9 5 3 3050.41
    -9 5 2 787.896
    -9 5 1 410.98
    -9 5 0 1182.31
    -9 5 -1 5316.07
    -8 4 9 -80.2816
    -8 4 8 463.695
    8 -4 -7 8421.68
    -8 4 7 7381.75
    8 -4 -6 5065.64
    -8 4 6 5970.53
    -8 4 5 2085.33
    8 -4 -5 1076.11
    8 -4 -4 -107.961
    -8 4 4 332.096
    -8 4 3 625.957
    -8 4 2 591.636
    -8 4 1 8151.98
    -8 4 0 4618.69
    -8 4 -1 3013.47
    8 -4 2 3501.06
    -8 4 -2 4433.74
    -8 4 -3 12080.1
    -8 4 -4 8295.48
    -8 4 -5 820.335
    -8 4 -6 2979.48
    -8 4 -7 4393.81
    -7 3 10 288.317
    -7 3 9 234.807
    -7 3 8 5142.06
    7 -3 -8 5563.31
    -7 3 7 -196.336
    7 -3 -7 41.6912
    -7 3 6 17.3759
    7 -3 -6 352.71
    -7 3 5 419.359
    7 -3 -5 445.639
    7 -3 -4 5280.17
    -7 3 4 4810.76
    -7 3 3 346.502
    -7 3 2 1812.25
    -7 3 1 3677.35
    -7 3 0 2691.73
    -7 3 -1 234.996
    7 -3 1 -223.017
    7 -3 2 3028.7
    -7 3 -2 3243.01
    -7 3 -3 65.45
    7 -3 3 375.921
    7 -3 4 4670.04
    -7 3 -4 6199.49
    -7 3 -5 8339.75
    -7 3 -5 7409.51
    -7 3 -6 521.189
    -7 3 -6 259.779
    -7 3 -7 -46.078
    -7 3 -7 402.486
    -7 3 -8 67.738
    -7 3 -8 -329.696
    -7 3 -9 -178.463
    -7 3 -9 -382.188
    -6 2 10 13149.6
    -6 2 9 155.104
    6 -2 -9 23.9056
    -6 2 8 238.141
    6 -2 -8 200.209
    -6 2 7 111.342
    6 -2 -7 136.926
    -6 2 6 176.227
    6 -2 -6 123.783
    -6 2 5 9938.86
    6 -2 -5 10054.8
    -6 2 4 9580
    6 -2 -4 9074.02
    6 -2 -3 7517.92
    6 -2 -3 8300.65
    -6 2 3 8576.97
    -6 2 2 222.341
    -6 2 2 -25.8194
    -6 2 1 -107.065
    -6 2 1 -55.757
    -6 2 0 569.715
    -6 2 0 560.377
    -6 2 -1 844.445
    6 -2 1 1052.64
    -6 2 -2 1494.38
    -6 2 -2 1263.27
    6 -2 2 1137.61
    6 -2 3 14641.9
    -6 2 -3 15449.5
    -6 2 -3 14985.9
    6 -2 4 4797.23
    -6 2 -4 3988.3
    -6 2 -4 4246.39
    -6 2 -5 8947.39
    6 -2 5 7802.6
    -6 2 -5 7983.55
    -6 2 -6 -76.6913
    6 -2 6 167.582
    -6 2 -6 -54.4159
    -6 2 -7 2370.21
    -6 2 -7 2483.5
    -6 2 -8 2363.57
    -6 2 -8 3039.84
    -6 2 -9 86.0207
    6 -2 9 -149.148
    -6 2 -10 363.831
    6 -2 10 435.936
    6 -2 11 900.488
    5 -1 -13 11170.4
    5 -1 -10 5597.38
    5 -1 -10 5949.86
    -5 1 10 5699.57
    -5 1 9 3476.68
    5 -1 -9 3599.33
    5 -1 -9 3916.1
    -5 1 8 928.078
    5 -1 -8 769.351
    5 -1 -8 818.264
    5 -1 -7 18661.8
    5 -1 -7 18350.4
    -5 1 7 17913.2
    5 -1 -6 16556
    5 -1 -6 17057.4
    -5 1 6 16673.3
    5 -1 -5 30407.1
    5 -1 -5 32866.5
    -5 1 5 31238.1
    -5 1 5 31984.5
    5 -1 -4 22869.7
    -5 1 4 23917.6
    -5 1 3 930.775
    -5 1 3 733.21
    5 -1 -3 732.013
    5 -1 -2 7892.73
    -5 1 2 7891.81
    -5 1 2 7616.15
    -5 1 1 15598.5
    -5 1 1 15714
    -5 1 0 11499.8
    -5 1 0 10584.2
    -5 1 -1 11910.3
    5 -1 1 11632.9
    -5 1 -1 11110.7
    -5 1 -2 50782
    5 -1 2 52594.5
    -5 1 -2 49874.2
    -5 1 -3 31120.7
    5 -1 3 33174.7
    -5 1 -3 30708.7
    -5 1 -4 6233.93
    5 -1 4 6461.45
    -5 1 -4 6599.26
    5 -1 5 4026.18
    -5 1 -5 3242.24
    -5 1 -5 3712.07
    -5 1 -6 94.1312
    -5 1 -6 -55.2621
    5 -1 6 77.394
    -5 1 -7 2808.52
    5 -1 7 2859.03
    5 -1 8 8721.61
    -5 1 -8 11044.5
    5 -1 9 1691.66
    -5 1 -9 1706.76
    5 -1 10 573.535
    -5 1 -10 738.81
    5 -1 11 64.5201
    -5 1 -11 441.553
    5 -1 12 -97.2967
    -4 0 14 3294.8
    4 0 -14 3026.8
    -4 0 13 7840.42
    4 0 -13 7727.73
    -4 0 12 1149.59
    4 0 -12 892.761
    -4 0 11 602.559
    4 0 -11 94.1044
    4 0 -11 400.532
    -4 0 10 1303.77
    4 0 -10 1132.19
    4 0 -10 1022.18
    -4 0 9 1937.98
    4 0 -9 2061.81
    4 0 -9 2273.05
    4 0 -8 4252.32
    -4 0 8 4147.16
    4 0 -8 4295.05
    -4 0 7 18527.4
    4 0 -7 18431.8
    4 0 -7 18627.6
    4 0 -6 19675.3
    4 0 -6 20479.8
    -4 0 6 20943.6
    -4 0 6 20805.1
    4 0 -5 2163.14
    -4 0 5 2355.93
    4 0 -5 1856.88
    -4 0 5 2211.44
    4 0 -4 58685.3
    -4 0 4 57838.9
    4 0 -4 57727
    -4 0 4 59885.5
    4 0 -3 47083
    -4 0 3 48190.2
    4 0 -3 47924.4
    -4 0 3 46806.6
    -4 0 3 48176.4
    -4 0 2 1027.3
    4 0 -2 1036.22
    -4 0 2 1101.24
    -4 0 2 958.021
    4 0 -2 957.384
    -4 0 1 31720.1
    -4 0 1 31500.4
    4 0 -1 32278.8
    -4 0 1 32063.8
    4 0 0 23537.6
    -4 0 0 24562.7
    -4 0 0 24647.5
    4 0 0 23952.1
    4 0 1 8310.03
    4 0 1 8415.04
    -4 0 -1 8182.05
    -4 0 -1 8224.22
    -4 0 -1 8739.06
    -4 0 -2 73.9326
    4 0 2 -67.3631
    -4 0 -2 -42.1554
    4 0 3 2247.41
    -4 0 -3 2341.23
    -4 0 -3 2076.39
    -4 0 -4 1009.11
    4 0 4 943.75
    -4 0 -4 1033.11
    4 0 5 486.99
    -4 0 -5 567.67
    4 0 6 14581.4
    -4 0 -6 13876.5
    4 0 7 17850.8
    4 0 7 15815.7
    -4 0 -7 16719.3
    -4 0 -8 7844.95
    4 0 8 7632.49
    4 0 8 6412.42
    -4 0 -9 740.066
    4 0 9 907.553
    4 0 9 691.272
    -4 0 -10 140.226
    4 0 10 34.1296
    -4 0 -11 692.939
    4 0 11 -296.015
    4 0 12 312.057
    -4 0 -12 864.084
    -3 -1 15 212.149
    -3 -1 14 1142.76
    3 1 -14 1087.6
    -3 -1 13 1083.38
    3 1 -13 452.739
    -3 -1 12 573.48
    3 1 -12 306.896
    3 1 -11 309.346
    -3 -1 11 416.964
    3 1 -11 265.24
    -3 -1 10 19370.9
    3 1 -10 17776.9
    3 1 -10 19288.6
    3 1 -9 142577
    -3 -1 9 148351
    3 1 -9 149033
    -3 -1 8 15606.5
    -3 -1 8 16279
    3 1 -8 15645.6
    3 1 -8 16521.9
    -3 -1 7 4660.7
    3 1 -7 4457.8
    -3 -1 7 4876.66
    -3 -1 6 1423.93
    3 1 -6 1326.43
    -3 -1 6 1384.79
    -3 -1 5 11663.6
    -3 -1 5 11236.3
    3 1 -5 10517.4
    -3 -1 4 56866
    -3 -1 4 57402.6
    3 1 -4 55714.7
    3 1 -4 55601.9
    -3 -1 3 50131.2
    3 1 -3 51281
    3 1 -3 48451.9
    3 1 -3 51157.5
    -3 -1 3 47732.6
    3 1 -3 49868.3
    -3 -1 3 49093.2
    3 1 -2 18648.8
    3 1 -2 19025.7
    3 1 -2 18680
    -3 -1 2 18857.6
    3 1 -2 18523.5
    -3 -1 2 18434.1
    3 1 -2 18892.1
    3 1 -1 251.401
    3 1 -1 269.936
    -3 -1 1 162.919
    -3 -1 1 216.607
    3 1 -1 132.69
    3 1 -1 161.078
    -3 -1 1 279.774
    3 1 -1 252.672
    -3 -1 0 10841.3
    -3 -1 0 10567
    3 1 0 10626.7
    3 1 0 10886.1
    -3 -1 0 10511.6
    3 1 0 10704.4
    3 1 0 10472.9
    -3 -1 0 10730.3
    -3 -1 -1 3567.37
    3 1 1 3170.18
    3 1 1 3151.19
    -3 -1 -1 3169.66
    -3 -1 -1 3141.84
    3 1 2 7874.69
    -3 -1 -2 7079.48
    3 1 2 7641.46
    3 1 3 7504.61
    3 1 3 6713.83
    -3 -1 -3 6785.36
    -3 -1 -4 880.994
    3 1 4 1185.44
    3 1 5 21635.7
    3 1 5 19620.3
    -3 -1 -5 21097.4
    3 1 6 7594.06
    3 1 6 7200.84
    -3 -1 -6 8052.08
    -3 -1 -7 457.398
    3 1 7 304.878
    3 1 7 467.91
    -3 -1 -8 2894.89
    3 1 8 2663.88
    3 1 8 2277.37
    -3 -1 -9 2861.71
    3 1 9 3373.13
    3 1 9 2988.19
    3 1 10 2974.07
    3 1 10 2816.45
    -3 -1 -10 2600.89
    -3 -1 -11 469.407
    3 1 11 1226.72
    -3 -1 -12 901.373
    -2 -2 15 840.519
    2 2 -14 581.082
    -2 -2 14 227.093
    2 2 -13 1120.76
    -2 -2 13 1048.15
    2 2 -12 -94.4087
    -2 -2 12 186.298
    -2 -2 11 6089.55
    2 2 -11 5993.6
    -2 -2 10 29760.9
    2 2 -10 31167.3
    -2 -2 9 11189.9
    2 2 -9 11283
    2 2 -8 893.617
    -2 -2 8 716.548
    -2 -2 7 17125.8
    2 2 -7 17440.3
    2 2 -6 25527.2
    -2 -2 6 26272.8
    2 2 -6 26733.4
    2 2 -5 31768.6
    -2 -2 5 35267.2
    2 2 -5 33524.1
    2 2 -4 86869.6
    2 2 -4 89415
    -2 -2 4 87487.4
    2 2 -4 86377.6
    2 2 -4 87286.6
    -2 -2 4 85978.2
    -2 -2 3 52908.3
    2 2 -3 53766.8
    2 2 -3 53066.4
    -2 -2 3 52164.6
    2 2 -3 52969.2
    2 2 -3 53514.5
    2 2 -3 52285.5
    2 2 -2 28965.6
    -2 -2 2 28353.3
    -2 -2 2 28637.8
    -2 -2 2 28209.3
    2 2 -2 28806.3
    -2 -2 2 29384.5
    2 2 -2 28495
    2 2 -2 28957.4
    2 2 -2 26283.2
    -2 -2 1 24566.4
    2 2 -1 25329.5
    2 2 -1 25491
    2 2 -1 25149.2
    -2 -2 1 24407.1
    2 2 -1 25197.6
    -2 -2 1 24888.8
    2 2 0 49853.5
    2 2 0 51369.1
    -2 -2 0 50895.6
    -2 -2 0 49649.5
    2 2 0 49313.7
    2 2 1 39477.4
    2 2 1 39122
    -2 -2 -1 39623.5
    -2 -2 -1 39044.4
    2 2 2 39601.3
    2 2 2 40206
    -2 -2 -2 39419.3
    -2 -2 -2 39063.7
    2 2 3 71868.4
    2 2 3 69526.1
    -2 -2 -3 69833.8
    -2 -2 -3 68257.8
    2 2 4 29445.4
    2 2 4 28324.2
    -2 -2 -4 26912.7
    -2 -2 -4 27706.8
    2 2 5 375.234
    -2 -2 -5 200.799
    2 2 5 296.283
    -2 -2 -5 288.784
    2 2 6 281.563
    2 2 6 443.637
    -2 -2 -6 422.283
    -2 -2 -6 202.454
    -2 -2 -7 2056.82
    2 2 7 2432.5
    2 2 7 3102.48
    -2 -2 -7 2980.11
    2 2 8 119.473
    2 2 8 182.419
    -2 -2 -8 102.721
    2 2 9 4328.88
    2 2 9 4213.04
    -2 -2 -9 3700.54
    -2 -2 -10 1085.23
    -2 -2 -10 977.879
    2 2 10 787.126
    2 2 10 660.302
    -2 -2 -11 3413.67
    -2 -2 -11 3315.82
    -2 -2 -12 120.553
    -2 -2 -12 94.8724
    1 3 -14 3279.85
    -1 -3 14 3887.87
    1 3 -13 7519.17
    -1 -3 13 6924.68
    -1 -3 12 11557.5
    1 3 -12 11747.2
    -1 -3 11 4697.05
    1 3 -11 4797.83
    -1 -3 10 62327.5
    1 3 -10 63276.4
    1 3 -9 488.421
    -1 -3 9 397.159
    -1 -3 8 2303.66
    1 3 -8 2657.31
    1 3 -7 8979.94
    -1 -3 7 9620.28
    1 3 -7 9356.9
    1 3 -7 9176.51
    -1 -3 6 8073.5
    1 3 -6 7398.66
    1 3 -6 7617.9
    1 3 -6 7990.34
    1 3 -5 107901
    -1 -3 5 109155
    -1 -3 5 110596
    1 3 -5 107151
    1 3 -5 109164
    -1 -3 4 99375.9
    1 3 -4 101607
    -1 -3 4 103389
    1 3 -4 102607
    1 3 -4 106381
    -1 -3 4 101128
    -1 -3 4 103003
    1 3 -4 100753
    1 3 -3 5193.68
    -1 -3 3 5396.84
    1 3 -3 5306.83
    -1 -3 3 5117.95
    1 3 -3 5050.41
    -1 -3 3 5134.27
    -1 -3 3 5400.24
    1 3 -3 5924.31
    -1 -3 3 5265.25
    1 3 -3 5020.04
    1 3 -2 29843.4
    -1 -3 2 28203.1
    1 3 -2 28277.5
    -1 -3 2 28419
    1 3 -2 28473.3
    -1 -3 2 29210.4
    1 3 -2 29463.3
    -1 -3 2 29977.2
    -1 -3 2 28639.2
    1 3 -2 29441.2
    -1 -3 1 33658.5
    1 3 -1 32842.8
    -1 -3 1 32258.2
    1 3 -1 33068.8
    1 3 -1 33599.3
    -1 -3 1 33257
    -1 -3 1 33926
    -1 -3 1 32281.1
    -1 -3 0 325.121
    1 3 0 544.992
    -1 -3 0 482.212
    1 3 0 357.322
    -1 -3 0 510.886
    1 3 1 59843.7
    -1 -3 -1 61284
    1 3 2 14916.5
    -1 -3 -2 14466.6
    1 3 2 14619.3
    1 3 3 22862
    1 3 3 23410.6
    -1 -3 -3 23303.6
    -1 -3 -4 1153.53
    1 3 4 916.406
    1 3 5 5629.38
    1 3 5 6057.58
    -1 -3 -5 6147.77
    -1 -3 -5 6121.5
    1 3 6 3243.23
    -1 -3 -6 3634.16
    1 3 6 3345.9
    -1 -3 -6 3648.37
    -1 -3 -7 1812.17
    1 3 7 1459.01
    1 3 7 1495.26
    -1 -3 -7 1668.75
    1 3 8 8237.76
    1 3 8 8248.73
    -1 -3 -8 9341.9
    -1 -3 -8 8375.07
    1 3 9 7594.42
    -1 -3 -9 8869.89
    -1 -3 -9 7613.73
    -1 -3 -10 394.768
    -1 -3 -10 359.631
    -1 -3 -11 -231.482
    -1 -3 -11 -284.427
    -1 -3 -12 869.399
    -1 -3 -12 903.027
    0 -4 14 14186.5
    0 4 -14 14622.1
    0 -4 13 4411.01
    0 4 -13 5189.2
    0 4 -12 -33.6839
    0 -4 12 -30.7024
    0 -4 11 4169.21
    0 4 -11 4197.22
    0 -4 10 2961.91
    0 4 -10 3497.68
    0 4 -9 1222.02
    0 -4 9 1066.6
    0 -4 8 21554
    0 4 -8 22416.7
    0 4 -7 36215.7
    0 -4 7 36524.3
    0 4 -7 37049.1
    0 4 -6 42368.1
    0 -4 6 42693
    0 4 -6 44945.8
    0 4 -5 567.337
    0 4 -5 592.58
    0 -4 5 375.734
    0 4 -5 582.259
    0 -4 5 413.177
    0 -4 4 5762.03
    0 4 -4 5960.95
    0 -4 4 5894.4
    0 -4 4 5904.42
    0 4 -4 5894.47
    0 4 -4 5399.53
    0 4 -3 23993.5
    0 -4 3 22787.8
    0 -4 3 22176.1
    0 4 -3 22712
    0 -4 3 23298.1
    0 -4 3 22507
    0 -4 3 22477.1
    0 4 -3 22752.1
    0 -4 2 3343.22
    0 -4 2 3560.83
    0 4 -2 3292.58
    0 -4 2 3245.17
    0 -4 2 3144.29
    0 4 -2 3141.21
    0 -4 2 3130.2
    0 -4 1 67136.1
    0 -4 1 67656.5
    0 4 -1 65918.1
    0 -4 1 68260
    0 -4 1 66320
    0 -4 0 28989.8
    0 -4 0 27863
    0 4 0 27229.9
    0 4 1 55580.6
    0 -4 -1 57116.1
    0 -4 -1 57529.3
    0 4 2 5988.87
    0 -4 -2 5693.08
    0 -4 -3 367.352
    0 4 3 190.441
    0 -4 -3 162.667
    0 -4 -4 5573.78
    0 -4 -4 4796.61
    0 4 4 5262.55
    0 -4 -5 1470.72
    0 4 5 1255.13
    0 -4 -5 1106.43
    0 4 6 85567.5
    0 -4 -6 88019.7
    0 -4 -7 1504.84
    0 -4 -8 978.98
    0 -4 -9 7496.35
    0 -4 -9 6871.5
    0 -4 -10 1414.9
    0 -4 -10 1626.88
    0 -4 -11 3672.43
    0 -4 -11 3109.67
    0 -4 -12 587.168
    0 -4 -12 701.231
    1 -5 13 -226.948
    -1 5 -13 -148.111
    -1 5 -12 -125.569
    1 -5 12 -311.145
    1 -5 11 5935.66
    -1 5 -11 7036.87
    1 -5 10 3671.86
    -1 5 -10 3287.16
    1 -5 9 8461.21
    -1 5 -9 9683.85
    -1 5 -8 12888.5
    1 -5 8 12681.9
    -1 5 -8 13849.6
    1 -5 7 9213.74
    -1 5 -7 10250.1
    -1 5 -7 9983.7
    1 -5 6 14207.4
    -1 5 -6 14184
    -1 5 -6 15261.3
    1 -5 5 12022
    1 -5 5 10749
    1 -5 5 11294.5
    -1 5 -5 11882.6
    -1 5 -5 12077.7
    -1 5 -4 199.564
    -1 5 -4 364.83
    1 -5 4 -39.5104
    1 -5 4 187.624
    1 -5 4 112.008
    -1 5 -3 67632.1
    -1 5 -3 63006.4
    1 -5 3 65101.9
    1 -5 3 64460.3
    -1 5 -3 62796.5
    1 -5 2 33165.3
    1 -5 2 34211.4
    -1 5 -2 34575.8
    1 -5 1 414.708
    -1 5 -1 392.044
    1 -5 1 345.755
    1 -5 0 49882.3
    1 -5 0 49171.7
    -1 5 0 45824.9
    1 -5 -1 8279.55
    1 -5 -1 8063.78
    -1 5 1 7681.95
    1 -5 -2 11.9988
    1 -5 -3 181.399
    1 -5 -3 319.724
    1 -5 -4 6066.6
    1 -5 -4 7093.41
    1 -5 -5 118152
    1 -5 -6 1292.4
    1 -5 -7 3479.17
    1 -5 -8 241.834
    1 -5 -9 625.598
    1 -5 -10 8917.26
    1 -5 -11 1169.42
    1 -5 -11 550.268
    -2 6 -12 4448.07
    2 -6 12 3496.94
    2 -6 11 1460.18
    -2 6 -11 1845.26
    2 -6 10 1079.82
    -2 6 -10 913.996
    -2 6 -9 360.869
    2 -6 9 697.494
    -2 6 -8 166.978
    -2 6 -8 23.4051
    2 -6 8 226.672
    -2 6 -7 188.835
    -2 6 -7 130.331
    2 -6 7 -37.7162
    -2 6 -6 1452.37
    -2 6 -6 1420.72
    2 -6 6 1344.01
    -2 6 -5 9111.88
    -2 6 -5 9810.65
    2 -6 5 9099.9
    -2 6 -4 3168.02
    2 -6 4 3300.94
    2 -6 4 2699.48
    -2 6 -3 1194.29
    -2 6 -3 836.832
    2 -6 3 959.138
    -2 6 -2 111.622
    2 -6 2 84.2072
    -2 6 -1 -57.4459
    2 -6 1 91.1936
    2 -6 1 5.23652
    2 -6 0 1561.32
    2 -6 0 1916.37
    -2 6 0 1350.13
    2 -6 -1 383.861
    2 -6 -1 550.088
    2 -6 -2 157.144
    2 -6 -2 -41.4891
    2 -6 -3 23880.1
    2 -6 -4 3500.53
    2 -6 -5 4558.27
    2 -6 -6 200.734
    2 -6 -7 -18.6678
    2 -6 -8 3458.2
    2 -6 -9 626.646
    2 -6 -10 2778.2
    3 -7 11 1032.16
    -3 7 -11 1262.93
    3 -7 10 18.5952
    -3 7 -10 80.6246
    -3 7 -9 75.5954
    3 -7 9 54.4458
    3 -7 8 -237.51
    -3 7 -8 19.0851
    -3 7 -8 46.6608
    -3 7 -7 3391.44
    3 -7 7 2883.43
    -3 7 -7 3698.26
    -3 7 -6 5268.71
    -3 7 -6 4573.13
    3 -7 5 6267.97
    -3 7 -5 5855.58
    -3 7 -4 -91.9211
    3 -7 4 85.1825
    3 -7 3 1970.34
    -3 7 -3 1857.44
    -3 7 -2 749.362
    3 -7 2 767.26
    -3 7 -1 648.058
    3 -7 1 610.744
    3 -7 0 8114.78
    -3 7 0 8578.88
    3 -7 -1 16311.9
    -3 7 1 16854.8
    -3 7 2 1570.73
    3 -7 -2 1915.76
    -3 7 3 2052.86
    3 -7 -3 1619.37
    3 -7 -4 15754.1
    -3 7 4 15446.9
    -3 7 5 3332.03
    3 -7 -5 2889.87
    -3 7 6 279.277
    3 -7 -6 385.234
    -3 7 7 2419.2
    3 -7 -7 3005.89
    -3 7 8 649.575
    3 -7 -8 1353.68
    -3 7 9 1268.1
    3 -7 -9 1377.22
    -4 8 -9 1952.36
    4 -8 9 909.377
    -4 8 -8 2588.05
    4 -8 8 2109.24
    4 -8 7 3501.03
    -4 8 -7 5132.59
    -4 8 -6 1350.29
    -4 8 -5 -205.024
    4 -8 5 119.526
    -4 8 -4 -254.244
    4 -8 4 -178.568
    -4 8 -3 581.969
    4 -8 3 218.431
    4 -8 2 11518.2
    -4 8 -2 10939
    4 -8 1 11641.6
    -4 8 -1 11424.6
    -4 8 0 3700.74
    4 -8 0 3827.6
    4 -8 -1 8057.33
    -4 8 1 8266.45
    -4 8 2 1175.48
    4 -8 -2 842.88
    4 -8 -3 -161.819
    -4 8 3 224.649
    4 -8 -4 473.218
    -4 8 4 -34.4273
    -4 8 5 1240.78
    4 -8 -5 620.452
    4 -8 -6 6563.67
    -4 8 6 6743.95
    -5 9 -6 321.694
    -5 9 -5 679.689
    -5 9 -4 1918.68
    5 -9 4 1873.45
    -5 9 -3 3556.01
    5 -9 3 3125.86
    -5 9 -2 2188.95
    5 -9 2 1850.23
    -5 9 -1 2271.68
    5 -9 1 1309.9
    -5 9 0 158.763
    5 -9 0 325.804
    5 -9 -1 -340.442
    -5 9 1 -219.829
    5 -9 -2 2040.45
    -5 9 2 1609.61
    -9 4 9 459.57
    -9 4 8 47.6357
    -9 4 7 -255.659
    -9 4 6 211.242
    -9 4 5 600.542
    -9 4 4 981.087
    -9 4 3 1513.72
    -9 4 2 4410.97
    -9 4 1 1090.94
    -9 4 0 -153.389
    9 -4 0 493.65
    -9 4 -1 11.9021
    9 -4 1 7.61697
    -9 4 -2 158.246
    -9 4 -3 4688.71
    -8 3 9 796.126
    -8 3 8 6.50584
    -8 3 7 965.194
    8 -3 -6 3652.95
    -8 3 6 4090.17
    -8 3 5 5471.63
    -8 3 4 811.769
    -8 3 3 -56.4175
    -8 3 2 -96.1102
    -8 3 1 447.524
    -8 3 0 1193.01
    8 -3 0 1098.13
    -8 3 -1 232.065
    8 -3 1 111.831
    -8 3 -2 428.185
    8 -3 2 609.668
    -8 3 -3 1406.73
    8 -3 3 1142.71
    -8 3 -4 -193.464
    -8 3 -5 684.566
    -8 3 -6 251.821
    -8 3 -6 235.779
    -8 3 -7 1043.35
    -8 3 -7 835.242
    -7 2 9 -129.222
    -7 2 8 27764.4
    7 -2 -7 19262.7
    -7 2 7 19533.7
    -7 2 6 235.909
    7 -2 -6 243.895
    -7 2 5 -29.1688
    -7 2 4 411.402
    -7 2 3 701.302
    -7 2 2 2968.41
    -7 2 2 2170.52
    -7 2 1 2968.79
    -7 2 1 2483.83
    -7 2 0 4329.72
    7 -2 0 4348.02
    -7 2 0 4886.33
    -7 2 -1 4519.22
    7 -2 1 4661.21
    -7 2 -1 4385.59
    -7 2 -2 1748.41
    -7 2 -2 1807.93
    7 -2 2 1431.86
    7 -2 3 355.764
    -7 2 -3 205.747
    -7 2 -4 981.118
    7 -2 4 945.282
    -7 2 -4 1098.72
    7 -2 5 4067.97
    -7 2 -5 4843.82
    -7 2 -5 4701.18
    -7 2 -6 2275.37
    -7 2 -6 3027.03
    -7 2 -7 1618.36
    -7 2 -7 1506.86
    -7 2 -8 173.723
    -7 2 -9 195.593
    7 -2 9 -322.317
    6 -1 -10 12435.3
    -6 1 9 9468.98
    6 -1 -9 9929.84
    6 -1 -8 6536.48
    6 -1 -8 5665.17
    -6 1 8 6770.95
    6 -1 -7 3057.28
    6 -1 -7 2676.62
    -6 1 7 3034.41
    -6 1 6 53.5383
    6 -1 -6 -10.1684
    -6 1 5 429.503
    -6 1 4 11444.6
    -6 1 3 3441.23
    -6 1 3 3183.55
    -6 1 2 2321.85
    -6 1 2 3016.36
    -6 1 1 17558.8
    -6 1 1 18268.2
    -6 1 0 2675.91
    -6 1 0 2462.62
    6 -1 0 2732.08
    -6 1 -1 70.7215
    -6 1 -1 244.117
    6 -1 1 89.5543
    -6 1 -2 315.965
    6 -1 2 454.837
    -6 1 -2 391.242
    6 -1 3 7178.46
    -6 1 -3 7267.11
    -6 1 -3 7375.67
    6 -1 4 4759.48
    -6 1 -4 3977.83
    -6 1 -4 4282.52
    6 -1 5 11406.8
    -6 1 -5 11827.4
    -6 1 -5 11117.7
    6 -1 6 11013.7
    -6 1 -6 10620.3
    -6 1 -6 11469.7
    -6 1 -7 437.65
    -6 1 -8 -33.0482
    6 -1 8 191.553
    -6 1 -9 83.0298
    6 -1 9 -41.9668
    -6 1 -10 -526.107
    6 -1 10 -46.0856
    6 -1 11 1155.25
    5 0 -14 4709.86
    5 0 -13 224.853
    5 0 -12 7045.96
    5 0 -11 6399.02
    5 0 -10 16889.1
    5 0 -9 93955.5
    -5 0 9 93650.6
    5 0 -9 93921.5
    5 0 -8 39104.6
    5 0 -8 39901.7
    -5 0 8 40930.1
    5 0 -7 1024.23
    -5 0 7 1075.89
    5 0 -7 667.878
    5 0 -6 1160.49
    -5 0 6 1188.7
    -5 0 6 1144.27
    5 0 -6 1108.39
    -5 0 5 3722.86
    5 0 -5 3436.31
    -5 0 5 3202.77
    -5 0 4 46279.8
    5 0 -4 44508.9
    -5 0 4 43578.5
    -5 0 4 45401.9
    -5 0 3 1339.79
    -5 0 3 1264.06
    5 0 -3 1759.16
    -5 0 3 1159.41
    5 0 -2 13411
    -5 0 2 13680.3
    -5 0 2 14211.2
    -5 0 2 12976.9
    -5 0 1 18267.5
    5 0 -1 18919.7
    -5 0 1 19040.9
    -5 0 0 21888.5
    5 0 0 20821.3
    -5 0 0 21245.8
    5 0 1 2462.77
    -5 0 -1 2419.78
    -5 0 -1 1954.55
    5 0 2 47050
    -5 0 -2 46784
    -5 0 -2 46124.5
    5 0 3 29012.2
    -5 0 -3 27765
    -5 0 -3 27422
    -5 0 -4 7051.59
    5 0 4 7513.14
    -5 0 -4 7401.87
    -5 0 -5 2031.86
    5 0 5 2395.08
    -5 0 -5 2062.14
    -5 0 -6 -70.9887
    5 0 6 -77.9295
    -5 0 -7 266.668
    5 0 7 167.768
    -5 0 -8 1621.49
    5 0 8 2640.89
    5 0 8 1910.9
    -5 0 -9 1792.57
    5 0 9 1758.31
    -5 0 -10 2094.69
    5 0 10 1732.89
    5 0 11 1473.89
    -5 0 -11 1653.86
    -4 -1 14 444.555
    4 1 -14 960.02
    -4 -1 13 11084.9
    4 1 -13 11143.4
    -4 -1 12 3435.4
    4 1 -12 3575.19
    4 1 -12 3120.77
    -4 -1 11 6951.25
    4 1 -11 6628.33
    4 1 -11 6134.08
    -4 -1 10 583.526
    4 1 -10 853.667
    4 1 -10 381.754
    4 1 -9 9488.2
    4 1 -9 9545.42
    -4 -1 9 9875.1
    -4 -1 9 10295.6
    -4 -1 8 5096.82
    4 1 -8 4232.42
    4 1 -8 4534.46
    -4 -1 8 5106.63
    4 1 -7 9.19234
    4 1 -7 52.826
    -4 -1 7 139.15
    4 1 -6 65720.4
    -4 -1 6 65725.8
    4 1 -6 62416.4
    -4 -1 5 22570
    4 1 -5 22612.2
    4 1 -5 23208.6
    -4 -1 4 44483.9
    -4 -1 4 41186.2
    -4 -1 4 39671.2
    4 1 -4 42858.2
    4 1 -4 43468
    4 1 -3 6943.07
    -4 -1 3 7375.78
    -4 -1 3 6585.1
    -4 -1 3 6616.21
    4 1 -2 7007.97
    -4 -1 2 7271.9
    4 1 -2 7335.91
    -4 -1 2 7237.57
    4 1 -1 2761.03
    -4 -1 1 2372.4
    4 1 -1 2745.5
    4 1 -1 2278.83
    -4 -1 1 2541.07
    -4 -1 0 8627.94
    4 1 0 8556.78
    4 1 0 8589.23
    4 1 0 8549.38
    -4 -1 0 8037.45
    4 1 1 22827.1
    4 1 1 22110.7
    -4 -1 -1 23106.8
    -4 -1 -1 22261.1
    -4 -1 -1 24350.6
    4 1 2 54019
    4 1 2 51529
    -4 -1 -2 50713.7
    -4 -1 -2 52407.1
    -4 -1 -3 287.676
    4 1 3 377.592
    4 1 4 3832.42
    -4 -1 -4 4277.55
    -4 -1 -5 2079.01
    4 1 5 2215.29
    4 1 6 5302.35
    4 1 6 4411.46
    -4 -1 -6 4406.31
    4 1 7 10467.5
    4 1 7 12375
    -4 -1 -7 12244.3
    -4 -1 -8 310.9
    4 1 8 265.954
    4 1 8 156.959
    4 1 9 6149.43
    4 1 9 5036.87
    -4 -1 -9 6068.02
    -4 -1 -10 311.446
    4 1 10 -78.9154
    -4 -1 -11 522.579
    -4 -1 -12 272.793
    3 2 -15 13085.9
    -3 -2 14 363.704
    3 2 -14 1.74358
    3 2 -13 163.327
    -3 -2 13 74.1729
    -3 -2 12 295.406
    3 2 -12 712.733
    -3 -2 11 1426.5
    3 2 -11 1524.53
    -3 -2 10 35488.3
    3 2 -10 31556.4
    3 2 -10 33569.6
    -3 -2 9 15205.6
    3 2 -9 13130
    3 2 -9 15065.3
    3 2 -8 10075.1
    -3 -2 8 11788.3
    3 2 -8 12460.6
    -3 -2 7 19610.1
    3 2 -7 20630.2
    -3 -2 6 5023.58
    3 2 -6 5117.29
    3 2 -6 5095.06
    -3 -2 5 3820.96
    3 2 -5 3658.68
    -3 -2 5 3824.73
    3 2 -5 3868.14
    3 2 -4 85645.8
    -3 -2 4 85311
    -3 -2 4 84372.5
    3 2 -4 85596.9
    -3 -2 3 85411
    -3 -2 3 88169.4
    3 2 -3 90153.8
    3 2 -3 88030
    3 2 -3 87072.6
    3 2 -3 86663.7
    -3 -2 2 15400.3
    3 2 -2 15814.7
    3 2 -2 14960.4
    3 2 -2 16102.1
    3 2 -2 16618.9
    3 2 -1 11941.8
    -3 -2 1 10887.7
    3 2 -1 11212.3
    3 2 -1 10647.5
    -3 -2 0 211.466
    3 2 0 406.3
    3 2 0 303.307
    3 2 0 122.08
    3 2 1 35460.2
    3 2 1 37807.3
    -3 -2 -1 35586.4
    -3 -2 -2 1054.12
    3 2 2 882.331
    -3 -2 -3 5.09825
    3 2 3 202.937
    -3 -2 -4 338.967
    3 2 4 484.574
    3 2 5 2461.93
    3 2 5 2133
    -3 -2 -5 2250.99
    3 2 6 22398.2
    3 2 6 20631.4
    -3 -2 -6 21515.8
    -3 -2 -7 266.504
    3 2 7 296.781
    3 2 7 144.789
    -3 -2 -8 1190.78
    3 2 8 1083.25
    3 2 8 1082.46
    -3 -2 -9 -107.603
    3 2 9 305.977
    3 2 9 163.353
    -3 -2 -10 111.602
    3 2 10 14.3239
    -3 -2 -11 -89.0165
    -3 -2 -12 -345.2
    2 3 -15 10296.1
    2 3 -14 652.952
    -2 -3 14 974.392
    2 3 -13 541.169
    -2 -3 13 681.854
    -2 -3 12 115.507
    2 3 -12 -43.8791
    -2 -3 11 7113.72
    2 3 -11 6966.61
    -2 -3 10 1486.18
    2 3 -10 1288.1
    2 3 -9 51657.4
    -2 -3 9 55247.6
    2 3 -9 54341.7
    2 3 -8 19019.3
    -2 -3 8 20709.8
    2 3 -8 20209.4
    2 3 -7 66.1496
    2 3 -7 87.7578
    -2 -3 7 -15.4496
    2 3 -7 18.2699
    2 3 -6 17.1795
    2 3 -6 11.5732
    2 3 -6 -3.14532
    2 3 -6 39.7631
    -2 -3 6 99.2147
    2 3 -5 283.098
    2 3 -5 365.143
    -2 -3 5 229.295
    2 3 -5 288.931
    2 3 -5 283.415
    -2 -3 4 30897.3
    -2 -3 4 30617.5
    -2 -3 4 31474.4
    2 3 -4 30520.5
    2 3 -4 31104.2
    2 3 -4 31777.3
    2 3 -4 29978.7
    2 3 -4 30444.8
    -2 -3 3 42436.4
    -2 -3 3 43090.8
    -2 -3 3 42374.9
    2 3 -3 42995.5
    2 3 -3 41020.1
    2 3 -3 42893.3
    -2 -3 3 42429.9
    2 3 -3 41674
    -2 -3 2 14743.2
    -2 -3 2 14706.3
    2 3 -2 15349.4
    -2 -3 2 14988.2
    2 3 -2 15215.1
    -2 -3 2 14702.3
    -2 -3 1 74761.5
    -2 -3 1 74988.9
    2 3 -1 76880.7
    2 3 -1 77449.9
    -2 -3 0 2320.67
    2 3 0 1871.13
    2 3 0 2270.71
    -2 -3 0 2179.8
    2 3 0 2311.16
    2 3 1 9423.64
    2 3 1 9452.16
    -2 -3 -1 9896.01
    -2 -3 -1 9515.79
    -2 -3 -2 79.8359
    2 3 2 33.3851
    2 3 2 99.9999
    -2 -3 -2 90.7536
    2 3 3 11209.2
    2 3 3 13033.2
    -2 -3 -3 12829.8
    -2 -3 -3 11883.2
    2 3 4 33351.4
    2 3 4 36990.7
    -2 -3 -4 36437.4
    -2 -3 -4 35385.3
    2 3 5 7377.19
    2 3 5 8102.06
    -2 -3 -5 7479.56
    -2 -3 -5 7929.85
    2 3 6 19785.9
    -2 -3 -6 20422
    2 3 6 21245.4
    -2 -3 -6 20666.4
    2 3 7 8616.62
    2 3 7 9402.15
    -2 -3 -7 8806.27
    -2 -3 -7 8915.42
    2 3 8 2866.67
    -2 -3 -8 2943.1
    2 3 8 2249.56
    -2 -3 -8 3109.93
    -2 -3 -9 4253.21
    2 3 9 3697.32
    -2 -3 -9 3748.04
    2 3 10 33.9628
    -2 -3 -10 183.552
    -2 -3 -11 1880.43
    -2 -3 -11 2556.73
    -2 -3 -12 460.131
    1 4 -14 3.07744
    -1 -4 14 604.654
    1 4 -13 3359.15
    -1 -4 13 2264.44
    -1 -4 12 12939.2
    1 4 -12 13466.6
    -1 -4 11 19152.6
    1 4 -11 19932.9
    -1 -4 10 9239.03
    1 4 -10 9250.06
    1 4 -9 10256.4
    1 4 -9 11525.1
    -1 -4 9 10725.9
    -1 -4 8 1087.4
    1 4 -8 874.177
    1 4 -8 940.476
    -1 -4 7 564.918
    1 4 -7 381.832
    1 4 -7 669.393
    1 4 -7 603.579
    1 4 -7 647.147
    1 4 -6 7759.54
    -1 -4 6 7137.1
    1 4 -6 7908.18
    1 4 -6 7671.37
    1 4 -6 7169.17
    -1 -4 5 4400.83
    1 4 -5 4510.06
    -1 -4 5 4180.17
    1 4 -5 4544.62
    1 4 -5 4859.09
    -1 -4 4 107934
    -1 -4 4 107247
    -1 -4 4 109035
    1 4 -4 108435
    -1 -4 4 109859
    -1 -4 4 108008
    1 4 -4 108057
    1 4 -4 106519
    -1 -4 3 111250
    -1 -4 3 109115
    1 4 -3 110075
    -1 -4 3 108982
    1 4 -3 111283
    -1 -4 3 114733
    -1 -4 3 107815
    1 4 -3 109981
    1 4 -2 100.643
    -1 -4 2 123.786
    -1 -4 2 247.99
    -1 -4 2 177.636
    1 4 -2 288.466
    -1 -4 2 219.727
    -1 -4 2 131.222
    -1 -4 1 742.935
    -1 -4 1 796.155
    -1 -4 1 891.446
    1 4 -1 1066.63
    -1 -4 1 913.729
    -1 -4 0 88814.2
    -1 -4 0 87916
    1 4 0 85760.4
    -1 -4 -1 8221.15
    1 4 1 7604.88
    -1 -4 -1 7908.28
    1 4 2 60460.5
    -1 -4 -2 59806.5
    1 4 2 59767.3
    1 4 3 53336.4
    1 4 3 53786.2
    -1 -4 -3 52966.2
    1 4 4 46317.4
    -1 -4 -4 46731.7
    1 4 5 18981.8
    -1 -4 -5 18877
    1 4 6 49379.9
    -1 -4 -6 51233.4
    -1 -4 -6 49054.3
    -1 -4 -7 1250.95
    1 4 7 781.264
    -1 -4 -7 855.673
    -1 -4 -8 1062.7
    1 4 8 766.157
    -1 -4 -8 1129
    -1 -4 -9 12863.3
    -1 -4 -9 12540.9
    -1 -4 -10 9913.79
    -1 -4 -10 10290.6
    -1 -4 -11 165.337
    -1 -4 -11 514.282
    -1 -4 -12 3749.85
    0 5 -14 3967.05
    0 5 -13 5336.87
    0 -5 13 4934.39
    0 5 -12 9576.6
    0 -5 12 8235.79
    0 -5 11 156.818
    0 5 -11 177.811
    0 5 -10 1324.23
    0 -5 10 1377.31
    0 5 -9 152.769
    0 -5 9 102.134
    0 5 -8 699.028
    0 5 -8 704.212
    0 -5 8 791.835
    0 -5 7 4893.99
    0 5 -7 5456.46
    0 5 -7 5426.43
    0 -5 6 9345.23
    0 5 -6 8708.94
    0 -5 6 8453.81
    0 5 -6 9624.25
    0 5 -6 9093.01
    0 5 -5 5796.79
    0 -5 5 5452.11
    0 -5 5 5845.42
    0 -5 5 5135.15
    0 5 -5 6005.23
    0 5 -5 5632.59
    0 -5 4 1920.07
    0 5 -4 1817.28
    0 -5 4 1785.9
    0 -5 4 1837.51
    0 -5 4 1900.27
    0 5 -4 1781.29
    0 -5 3 15697.3
    0 -5 3 14912.6
    0 5 -3 14794.6
    0 -5 3 15315.9
    0 -5 3 14300.3
    0 -5 2 38377.3
    0 -5 2 37999.3
    0 5 -2 35094.1
    0 -5 2 36286.8
    0 -5 1 7992.27
    0 5 -1 7685.47
    0 -5 1 7764.23
    0 -5 0 9698.27
    0 -5 0 10151
    0 5 0 9163.08
    0 -5 -1 3334.18
    0 -5 -1 3328.51
    0 5 1 3385.01
    0 5 2 4817.92
    0 -5 -2 5090.06
    0 -5 -3 11052.4
    0 5 3 10636.2
    0 5 4 7444.43
    0 -5 -4 7245.99
    0 5 5 -192.446
    0 -5 -5 -74.7721
    0 5 6 520.436
    0 -5 -6 470.006
    0 -5 -7 10435.6
    0 -5 -8 12517.5
    0 -5 -9 3894
    0 -5 -9 4187.02
    0 -5 -10 3937.62
    0 -5 -10 3595.16
    0 -5 -11 286.619
    0 -5 -11 266.145
    1 -6 13 94.0635
    -1 6 -13 436.794
    -1 6 -12 -369.869
    1 -6 12 -114.266
    -1 6 -11 2213.84
    1 -6 11 2051.72
    -1 6 -10 1542.79
    1 -6 10 1425.6
    -1 6 -9 141.542
    1 -6 9 283.597
    1 -6 8 7213.72
    -1 6 -8 8145.99
    -1 6 -8 7289.06
    1 -6 7 24377
    -1 6 -7 24693
    -1 6 -7 25603.2
    1 -6 6 10014.7
    1 -6 6 10498
    -1 6 -6 11219.8
    -1 6 -6 10565.8
    -1 6 -5 1901.39
    -1 6 -5 2035.22
    1 -6 5 2094.16
    1 -6 5 2093.08
    -1 6 -4 1933.49
    1 -6 4 2016.4
    1 -6 4 1915.78
    1 -6 4 1410.04
    -1 6 -4 2146.94
    -1 6 -3 294.768
    1 -6 3 145.031
    1 -6 3 457.833
    1 -6 2 3727.44
    1 -6 2 4285.55
    1 -6 1 4357.72
    1 -6 1 4339.27
    1 -6 0 9581.72
    1 -6 0 8931.7
    1 -6 -1 -21.9218
    1 -6 -1 104.214
    1 -6 -2 2468.38
    1 -6 -2 2657.63
    1 -6 -3 3430.77
    1 -6 -4 2848.42
    1 -6 -5 3119.51
    1 -6 -6 17422.2
    1 -6 -7 7292.45
    1 -6 -8 514.058
    1 -6 -9 681.194
    1 -6 -10 -128.169
    -2 7 -12 2059.37
    -2 7 -11 -93.2383
    2 -7 11 -372.852
    -2 7 -10 1293.24
    2 -7 10 1491.77
    2 -7 9 20218.3
    -2 7 -9 21865.4
    2 -7 8 3517.09
    -2 7 -8 4056.32
    -2 7 -8 3892.78
    -2 7 -7 237.597
    -2 7 -7 428.5
    2 -7 7 113.206
    -2 7 -6 219.989
    -2 7 -6 396.684
    2 -7 6 146.393
    2 -7 6 85.0267
    -2 7 -5 231.899
    2 -7 5 96.3349
    2 -7 5 333.832
    2 -7 4 7077.26
    -2 7 -4 6873.71
    2 -7 3 7987.62
    -2 7 -3 7554.8
    2 -7 2 16677.8
    -2 7 -2 15189.4
    -2 7 -1 843.78
    2 -7 1 658.161
    2 -7 1 1128.43
    -2 7 0 192.971
    2 -7 0 37.4337
    2 -7 0 306.04
    2 -7 -1 575.976
    2 -7 -1 565.233
    2 -7 -2 2560.16
    2 -7 -2 2252.94
    2 -7 -3 849.471
    2 -7 -3 638.128
    2 -7 -4 8958.95
    2 -7 -4 10390
    2 -7 -5 8932.31
    2 -7 -6 4570.46
    2 -7 -7 68.4691
    2 -7 -8 -282.332
    -3 8 -10 1119.94
    3 -8 10 622.967
    -3 8 -9 908.539
    3 -8 9 1.25502
    -3 8 -8 1979.55
    3 -8 8 1090.22
    -3 8 -7 96.1488
    3 -8 7 -133.869
    -3 8 -6 815.949
    3 -8 6 759.268
    3 -8 6 192.583
    3 -8 5 14369.1
    -3 8 -5 15255.7
    3 -8 4 3752.2
    -3 8 -4 3524.46
    -3 8 -3 1057.16
    3 -8 3 646.479
    -3 8 -2 -202.565
    3 -8 2 21.9581
    -3 8 -1 562.55
    3 -8 1 1253.62
    -3 8 0 1553.1
    3 -8 0 977.473
    3 -8 -1 5137.82
    -3 8 1 4680.32
    3 -8 -2 9444.9
    -3 8 2 9087.96
    3 -8 -3 1769.9
    -3 8 3 1563
    -3 8 4 2700.85
    3 -8 -4 3026.44
    -3 8 5 315.43
    3 -8 -5 340.299
    -3 8 6 1202.74
    3 -8 -6 1016.83
    4 -9 8 309.999
    4 -9 7 -23.6962
    4 -9 6 11727.5
    -4 9 -6 13755.4
    -4 9 -5 4316.86
    4 -9 5 4336.08
    -4 9 -4 120.778
    4 -9 4 439.258
    -4 9 -3 -2.08051
    4 -9 3 400.678
    -4 9 -2 374.141
    4 -9 2 312.044
    4 -9 1 1931.09
    -4 9 -1 1217.74
    4 -9 0 2684.56
    -4 9 0 3571.12
    -4 9 1 4516.51
    4 -9 -1 4940.82
    -4 9 2 2777.4
    4 -9 -2 2728.2
    -4 9 3 1160.17
    4 -9 -3 381.258
    10 -4 -1 1146.72
    10 -4 0 1575
    -9 3 9 3071.57
    -9 3 8 5221
    -9 3 7 981.518
    -9 3 6 1257.5
    -9 3 5 290.908
    -9 3 4 210.978
    -9 3 3 1319.57
    -9 3 2 5007.36
    -9 3 1 1499.73
    9 -3 -1 1427.28
    -9 3 0 727.722
    9 -3 0 2.07548
    -9 3 -1 -40.685
    9 -3 1 222.807
    9 -3 2 310.15
    -9 3 -2 68.3514
    -9 3 -3 -1.23744
    -9 3 -4 688.404
    -8 2 9 -18.383
    -8 2 8 -178.096
    -8 2 7 182.553
    -8 2 6 478.484
    -8 2 5 9321.44
    -8 2 4 9859.41
    -8 2 3 1683.89
    -8 2 2 1052.95
    -8 2 1 219.156
    8 -2 -1 170.385
    -8 2 0 213.114
    8 -2 0 314.509
    -8 2 -1 -173.787
    8 -2 1 -137.77
    8 -2 2 901.801
    -8 2 -2 620.611
    -8 2 -3 1579.17
    8 -2 3 1431.69
    -8 2 -4 293.971
    8 -2 4 145.996
    -8 2 -5 2389.72
    -8 2 -6 93.7293
    -8 2 -6 28.1076
    -8 2 -7 -252.211
    -8 2 -7 126.339
    -8 2 -8 179.849
    -7 1 9 3478.12
    -7 1 8 12215.7
    -7 1 7 67095.3
    -7 1 6 24369.9
    -7 1 5 7793.66
    -7 1 4 5933.61
    -7 1 3 1567.42
    -7 1 3 1035.79
    -7 1 2 2667.05
    -7 1 2 2954.55
    -7 1 1 862.014
    -7 1 1 410.853
    7 -1 -1 913.926
    -7 1 0 2988.24
    7 -1 0 2908.07
    -7 1 0 3322.13
    -7 1 -1 7027.42
    7 -1 1 7976.37
    -7 1 -1 8174.83
    -7 1 -2 21041.5
    -7 1 -2 21502.1
    7 -1 2 21846.9
    -7 1 -3 656.973
    7 -1 3 271.018
    -7 1 -3 182.529
    -7 1 -4 -447.626
    7 -1 4 5.57639
    -7 1 -4 -106.367
    -7 1 -5 1676.31
    7 -1 5 1412.98
    -7 1 -5 1610.54
    -7 1 -6 1841.93
    -7 1 -6 2226
    -7 1 -7 2295.2
    -7 1 -8 971.735
    -7 1 -9 991.767
    7 -1 9 859.892
    7 -1 10 477.324
    6 0 -13 8324.7
    6 0 -11 1156.67
    6 0 -10 1152.76
    -6 0 9 2257.42
    6 0 -9 1846.64
    6 0 -8 19294.4
    -6 0 8 19957
    6 0 -7 22654.2
    -6 0 7 24548
    6 0 -6 25431.6
    -6 0 6 26097.3
    -6 0 5 141.949
    6 0 -5 104.747
    -6 0 5 22.3901
    -6 0 4 -78.4365
    -6 0 4 74.3122
    6 0 -4 115.389
    -6 0 3 1484.97
    -6 0 3 1024.14
    -6 0 2 1820.81
    -6 0 2 1494.99
    6 0 -2 1856.95
    -6 0 1 41139.9
    6 0 -1 42075
    -6 0 1 39954.2
    -6 0 0 30269.2
    6 0 0 31081.9
    -6 0 0 29374.3
    -6 0 -1 9358.23
    6 0 1 10147.6
    -6 0 -1 10381.5
    -6 0 -2 465.171
    -6 0 -2 528.384
    6 0 2 591.732
    -6 0 -2 556.631
    6 0 3 5587.97
    -6 0 -3 5217.09
    -6 0 -3 5972.61
    6 0 4 1614.34
    -6 0 -4 1200.29
    -6 0 -4 1320.86
    -6 0 -5 6067.89
    6 0 5 6046.86
    -6 0 -5 6105.64
    6 0 6 11853.9
    -6 0 -6 11239.2
    6 0 7 3917.98
    -6 0 -7 3862.42
    -6 0 -8 249.345
    6 0 8 -151.821
    -6 0 -9 2101.09
    6 0 9 1449.5
    -6 0 -10 -195.461
    5 1 -14 1065.54
    5 1 -13 2213.5
    5 1 -12 1106.95
    5 1 -12 1411.56
    5 1 -11 185.182
    5 1 -11 693.222
    5 1 -10 17398.9
    -5 -1 9 3233.72
    5 1 -9 3495.96
    -5 -1 8 36143.8
    5 1 -8 36106.8
    -5 -1 7 454.52
    5 1 -7 659.62
    -5 -1 6 131.123
    5 1 -6 144.467
    -5 -1 6 90.638
    -5 -1 5 98.1112
    5 1 -5 -27.8538
    -5 -1 5 26.8216
    -5 -1 5 31.2114
    5 1 -4 3703.41
    -5 -1 4 4049.69
    -5 -1 4 3526.53
    -5 -1 4 4075.44
    5 1 -3 57277.5
    -5 -1 3 59041.7
    -5 -1 3 55575.9
    5 1 -3 57854.4
    -5 -1 3 58667.3
    -5 -1 2 616.848
    -5 -1 2 570.877
    5 1 -2 637.176
    -5 -1 2 855.611
    5 1 -2 850.444
    5 1 -2 1207.63
    5 1 -1 1210.57
    5 1 -1 1219.79
    -5 -1 1 1083.54
    5 1 -1 1295.66
    -5 -1 1 981.347
    -5 -1 0 24337.1
    5 1 0 23322.2
    5 1 0 21759.6
    -5 -1 0 22748.5
    -5 -1 -1 2864.55
    5 1 1 3169.44
    -5 -1 -1 3126.3
    5 1 1 3251.04
    -5 -1 -2 10688.8
    5 1 2 10972.7
    -5 -1 -2 11256.9
    5 1 3 6182.17
    -5 -1 -3 5894.43
    5 1 4 7609.16
    -5 -1 -4 8191.11
    5 1 5 10608.3
    -5 -1 -5 9241.54
    5 1 6 4379.61
    -5 -1 -6 3641.75
    -5 -1 -7 1404.05
    5 1 7 1806.31
    5 1 7 1622.03
    -5 -1 -8 1145.27
    5 1 8 1415.05
    5 1 8 1294.2
    -5 -1 -9 296.669
    5 1 9 121.744
    -5 -1 -10 -196.99
    -5 -1 -11 1181.05
    4 2 -15 -15.0427
    -4 -2 14 4218
    4 2 -14 4598.82
    -4 -2 13 296.474
    4 2 -13 -173.302
    -4 -2 12 10431.1
    4 2 -12 9826.81
    -4 -2 11 17205.1
    4 2 -11 18478.4
    -4 -2 10 2712.09
    4 2 -10 2619.81
    -4 -2 9 11295.8
    4 2 -9 11442.8
    -4 -2 8 3707.31
    4 2 -8 3259.11
    -4 -2 8 2890.05
    4 2 -7 1188.69
    -4 -2 7 1355.09
    -4 -2 6 3495
    4 2 -6 3539.29
    -4 -2 6 3290.82
    4 2 -6 3212.36
    -4 -2 5 3982.05
    4 2 -5 3667.85
    -4 -2 5 3930.7
    4 2 -5 3694.09
    4 2 -5 3601.89
    -4 -2 4 41478.9
    -4 -2 4 36062.9
    4 2 -4 40198
    -4 -2 4 41022.4
    4 2 -4 40351.8
    -4 -2 3 29212.1
    4 2 -3 29039.1
    4 2 -3 29814.9
    -4 -2 3 29802.7
    4 2 -2 7850.62
    -4 -2 2 7596.99
    4 2 -2 8455.96
    -4 -2 2 8337.21
    4 2 -2 7504.73
    4 2 -1 2779.88
    -4 -2 1 2495.67
    4 2 -1 2428.63
    4 2 -1 2188.27
    -4 -2 0 7786.08
    4 2 0 7502.83
    4 2 0 6645.44
    4 2 0 6915.22
    -4 -2 -1 2668.68
    4 2 1 2653.7
    4 2 1 2889.58
    4 2 1 2713.74
    -4 -2 -1 2700.16
    -4 -2 -2 1520.67
    4 2 2 1741.57
    4 2 2 1553.86
    4 2 3 8709.58
    -4 -2 -3 8275.19
    4 2 4 1960.47
    -4 -2 -4 2016.13
    -4 -2 -5 372.554
    4 2 5 118.203
    -4 -2 -6 1880.24
    4 2 6 1710.62
    4 2 6 1788.35
    -4 -2 -7 365.227
    4 2 7 916.253
    4 2 7 923.805
    4 2 8 16114.8
    -4 -2 -8 16126.4
    -4 -2 -9 692.506
    4 2 9 1151.99
    -4 -2 -10 299.443
    4 2 10 390.42
    -4 -2 -11 1463.65
    -4 -2 -12 -512.576
    3 3 -15 4143.58
    -3 -3 14 3923.94
    3 3 -14 3647.03
    -3 -3 13 6042.2
    3 3 -13 6085
    -3 -3 12 12281.1
    3 3 -12 12615.6
    -3 -3 11 3681.18
    3 3 -11 3479.99
    3 3 -10 520.259
    -3 -3 10 824.481
    -3 -3 9 5020.14
    3 3 -9 4566.88
    -3 -3 8 4836.25
    3 3 -8 4533.75
    -3 -3 7 48513.4
    3 3 -7 47404.8
    3 3 -7 51274.5
    -3 -3 6 65004.9
    3 3 -6 66520.3
    3 3 -6 66830.3
    3 3 -6 68040.6
    -3 -3 5 31750.1
    -3 -3 5 31972.9
    3 3 -5 32094.5
    3 3 -5 32276.6
    3 3 -5 30524.5
    -3 -3 4 34181.3
    -3 -3 4 33007.7
    -3 -3 4 31877.2
    3 3 -4 33511.2
    3 3 -4 33324.7
    3 3 -4 32751.9
    3 3 -3 3186.15
    -3 -3 3 3234.95
    3 3 -3 3225.91
    -3 -3 3 3255.47
    3 3 -3 2928.2
    3 3 -3 3428.76
    -3 -3 2 26230.4
    3 3 -2 28698.1
    -3 -3 2 26944.8
    3 3 -2 26938.5
    3 3 -2 27964.5
    3 3 -1 1202.09
    -3 -3 1 1079.68
    3 3 -1 1271.87
    3 3 -1 1182.4
    -3 -3 1 1315.54
    -3 -3 0 19315
    3 3 0 18700.9
    3 3 0 19785.7
    -3 -3 0 19092.8
    3 3 0 19456.8
    -3 -3 -1 1657.59
    3 3 1 1892.51
    3 3 1 2032.76
    -3 -3 -1 1764.56
    3 3 2 91855.2
    3 3 2 91377.3
    -3 -3 -2 90780.8
    3 3 3 8474.86
    3 3 3 7140.86
    -3 -3 -3 8031.67
    3 3 4 1560
    3 3 4 1698.85
    -3 -3 -4 1930.54
    3 3 5 28.3947
    3 3 5 100.965
    -3 -3 -5 153.012
    3 3 6 4392.32
    3 3 6 3511.09
    -3 -3 -6 4309
    3 3 7 49083.1
    -3 -3 -7 50488.5
    -3 -3 -7 48748.5
    -3 -3 -8 2514.26
    3 3 8 1749.21
    -3 -3 -8 2569.8
    -3 -3 -9 2854.33
    -3 -3 -9 2484.62
    3 3 9 2992.93
    -3 -3 -10 -128.799
    -3 -3 -10 117.452
    3 3 10 -312.239
    -3 -3 -11 414.034
    -3 -3 -11 681.474
    3 3 11 418.598
    -3 -3 -12 -72.2289
    2 4 -15 2716.61
    -2 -4 14 7391.61
    2 4 -14 7498.92
    -2 -4 13 5346.38
    2 4 -13 6715.73
    2 4 -12 2580.27
    -2 -4 12 2859.41
    2 4 -11 149.434
    -2 -4 11 215.309
    -2 -4 10 5328.44
    2 4 -10 5631.46
    2 4 -10 5842.67
    -2 -4 9 56037.3
    2 4 -9 55173.9
    2 4 -9 58603.7
    2 4 -8 25398.7
    -2 -4 8 27281.1
    2 4 -8 27315.7
    2 4 -8 28547.8
    2 4 -7 556.212
    2 4 -7 397.992
    2 4 -7 807.825
    2 4 -7 497.973
    -2 -4 7 642.042
    2 4 -7 261.456
    2 4 -6 459.171
    2 4 -6 423.887
    2 4 -6 312.422
    -2 -4 6 686.994
    2 4 -6 292.617
    2 4 -5 67.3913
    -2 -4 5 -68.3149
    -2 -4 5 58.3653
    2 4 -5 70.4224
    -2 -4 5 24.2597
    -2 -4 5 82.4793
    2 4 -5 1.27906
    -2 -4 4 6550.01
    -2 -4 4 5734.21
    -2 -4 4 5499.96
    2 4 -4 6249.7
    2 4 -4 6240.78
    -2 -4 4 6045.69
    2 4 -4 6372.17
    -2 -4 3 21328.3
    -2 -4 3 20769.3
    -2 -4 3 20281.8
    2 4 -3 21488.8
    2 4 -3 20275.5
    2 4 -3 22191.4
    -2 -4 3 20065.4
    2 4 -3 21099.8
    -2 -4 2 10400.5
    -2 -4 2 10000.6
    -2 -4 2 10044.3
    2 4 -2 9532.73
    2 4 -2 10059.2
    2 4 -2 10094.8
    -2 -4 2 8271.77
    -2 -4 1 5849.45
    2 4 -1 6550.84
    -2 -4 1 5366.23
    -2 -4 1 6476.67
    -2 -4 0 31468.4
    2 4 0 31290
    -2 -4 0 31358
    -2 -4 -1 17106.1
    2 4 1 17479.3
    -2 -4 -1 18108.8
    2 4 1 17421.1
    2 4 2 13788.1
    2 4 2 13730.4
    -2 -4 -2 13589.7
    2 4 3 9107.41
    2 4 3 8851.79
    -2 -4 -3 9223.16
    -2 -4 -3 8834.59
    -2 -4 -4 555.878
    2 4 4 314.621
    -2 -4 -4 400.166
    2 4 5 22265
    -2 -4 -5 22654.8
    -2 -4 -5 22067
    2 4 6 10490.4
    -2 -4 -6 10877.7
    -2 -4 -6 11222.3
    2 4 7 12978.2
    -2 -4 -7 13156.9
    -2 -4 -7 11952.6
    2 4 8 2337.72
    -2 -4 -8 1876.1
    -2 -4 -9 -143.242
    2 4 9 -328.722
    -2 -4 -9 36.3626
    -2 -4 -10 4.12463
    2 4 10 -399.816
    -2 -4 -11 -148.268
    -2 -4 -12 4330.3
    1 5 -14 118.115
    -1 -5 14 331.17
    1 5 -13 1227.98
    -1 -5 13 938.305
    1 5 -12 92.9051
    -1 -5 12 34.7179
    1 5 -11 751.327
    -1 -5 11 619.794
    -1 -5 10 10081.8
    1 5 -10 10941.8
    -1 -5 9 22329.6
    1 5 -9 22706
    -1 -5 8 14092.9
    1 5 -8 12447.3
    1 5 -8 14259.5
    -1 -5 7 729.903
    1 5 -7 742.933
    1 5 -7 623.316
    1 5 -7 762.174
    -1 -5 6 7198.87
    -1 -5 6 7557.52
    1 5 -6 7531.45
    1 5 -6 7528.09
    -1 -5 5 545.719
    1 5 -5 541.785
    -1 -5 5 523.091
    -1 -5 5 455.617
    1 5 -5 745.651
    -1 -5 5 788.491
    -1 -5 4 886.359
    1 5 -4 965.519
    -1 -5 4 910.689
    1 5 -4 771.619
    -1 -5 4 779.035
    -1 -5 3 33676.4
    -1 -5 3 34072
    -1 -5 3 34166.6
    1 5 -3 32540
    -1 -5 3 32625.9
    -1 -5 2 21727.9
    -1 -5 2 21444.5
    -1 -5 2 21932.7
    1 5 -2 21245.3
    -1 -5 2 20711.2
    -1 -5 1 10316.9
    -1 -5 1 9517.14
    -1 -5 1 10353.3
    1 5 -1 10546.7
    -1 -5 1 9877.18
    -1 -5 0 18621.1
    -1 -5 0 18814.1
    1 5 0 18487.7
    -1 -5 0 17170.4
    -1 -5 -1 104.476
    1 5 1 42.7502
    -1 -5 -1 85.4866
    -1 -5 -2 6668.96
    1 5 2 6873.22
    -1 -5 -2 6519.08
    1 5 3 31879.9
    -1 -5 -3 32326.1
    1 5 3 31714.2
    1 5 4 6361.63
    -1 -5 -4 6835.74
    1 5 4 6130.62
    -1 -5 -5 2171.38
    1 5 5 2153.59
    1 5 6 23528.7
    -1 -5 -6 24337.1
    -1 -5 -7 541.274
    1 5 7 325.662
    -1 -5 -7 386.842
    -1 -5 -8 170.929
    1 5 8 249.228
    -1 -5 -8 434.224
    -1 -5 -9 2215.57
    -1 -5 -9 1960
    -1 -5 -10 1683.02
    -1 -5 -10 1247.53
    -1 -5 -11 4211.88
    0 6 -13 714.131
    0 -6 13 630.875
    0 -6 12 4286.16
    0 6 -12 4146.41
    0 -6 11 733.446
    0 6 -11 633.254
    0 -6 10 16438.4
    0 6 -10 15590.4
    0 -6 9 3602.55
    0 6 -9 3567.31
    0 -6 8 17270.4
    0 6 -8 17853.8
    0 6 -8 18028.7
    0 6 -7 1666.8
    0 6 -7 1556.84
    0 -6 7 1935.15
    0 6 -6 432.488
    0 6 -6 392.781
    0 -6 6 344.064
    0 6 -6 338.739
    0 -6 6 487.428
    0 -6 5 8505.79
    0 6 -5 8355.57
    0 -6 5 8473.59
    0 -6 5 8131.12
    0 6 -5 7997.67
    0 6 -5 8596.52
    0 -6 4 12788.3
    0 -6 4 13577.5
    0 6 -4 12701.4
    0 -6 4 12927.9
    0 -6 3 10324.4
    0 -6 3 10808.5
    0 6 -3 10005.3
    0 -6 3 10145.5
    0 -6 2 16555.7
    0 -6 2 17278
    0 6 -2 16829.1
    0 -6 2 16011.5
    0 -6 1 3070.94
    0 6 -1 3159.93
    0 -6 1 3351.93
    0 -6 1 2855.58
    0 -6 0 344.053
    0 -6 0 293.579
    0 6 0 376.241
    0 -6 0 252.915
    0 -6 -1 3215.14
    0 -6 -1 2786.47
    0 6 1 2624.41
    0 -6 -2 942.538
    0 6 2 976.774
    0 -6 -2 721.85
    0 6 3 24990.2
    0 -6 -3 27426.5
    0 6 4 4168.97
    0 -6 -4 4146.64
    0 6 5 251.286
    0 -6 -5 322.122
    0 -6 -6 208.848
    0 -6 -7 -60.6177
    0 -6 -8 933.977
    0 -6 -9 2937.55
    0 -6 -9 2076.11
    0 -6 -10 3673.22
    0 -6 -11 987.485
    1 -7 12 2155.82
    -1 7 -12 2528.9
    1 -7 11 -595.054
    -1 7 -11 -275.444
    -1 7 -10 -323.854
    1 -7 10 -183.905
    -1 7 -9 102.526
    1 -7 9 -20.5245
    -1 7 -8 1803.43
    1 -7 8 1442.14
    -1 7 -7 931.292
    -1 7 -7 1062.58
    1 -7 7 808.051
    1 -7 6 10620.1
    1 -7 6 9564.26
    -1 7 -6 10558.8
    -1 7 -6 10075.8
    1 -7 5 21137.6
    1 -7 5 20308.5
    -1 7 -5 21008.9
    -1 7 -4 285.787
    1 -7 4 216.835
    1 -7 4 210.92
    -1 7 -3 159.752
    1 -7 3 58.798
    1 -7 3 -131.15
    1 -7 3 116.24
    1 -7 2 -149.87
    1 -7 2 -39.0485
    1 -7 1 5702.89
    1 -7 1 6758.14
    1 -7 0 2999.22
    1 -7 0 2684.61
    1 -7 -1 3832.93
    1 -7 -1 4515.74
    1 -7 -2 1330.49
    1 -7 -2 1025.09
    1 -7 -3 -6.23263
    1 -7 -3 -210.951
    1 -7 -4 2798
    1 -7 -4 2538.61
    1 -7 -5 323.291
    1 -7 -6 4431.55
    1 -7 -7 1535.53
    1 -7 -8 129.155
    -2 8 -11 4233.08
    2 -8 11 3710.2
    -2 8 -10 947.954
    2 -8 10 619.075
    -2 8 -9 2052.42
    2 -8 9 1842.91
    2 -8 8 11529.1
    -2 8 -8 12606
    -2 8 -7 4471
    2 -8 7 2866.84
    -2 8 -7 3586.77
    2 -8 6 20547.4
    2 -8 6 17378.8
    -2 8 -6 19279.7
    -2 8 -5 2201.2
    2 -8 5 2648.5
    2 -8 5 1953.45
    -2 8 -4 237.97
    2 -8 4 -176.499
    2 -8 4 -173.541
    -2 8 -3 2021.59
    2 -8 3 1968.12
    2 -8 2 7133.89
    -2 8 -2 6575.97
    2 -8 1 7184.53
    -2 8 -1 8548.34
    2 -8 0 11167.4
    -2 8 0 12507.7
    2 -8 -1 8039.77
    2 -8 -2 645.803
    2 -8 -3 724.285
    2 -8 -4 3067.15
    2 -8 -5 6254.53
    2 -8 -6 3011.99
    -3 9 -9 7.20682
    3 -9 9 117.655
    3 -9 8 2097.64
    3 -9 7 -476.881
    -3 9 -6 1820.38
    3 -9 6 1806.44
    3 -9 6 1938
    -3 9 -5 205.597
    3 -9 5 280.405
    3 -9 5 -87.3639
    -3 9 -4 766.432
    3 -9 4 1075.65
    3 -9 3 6267
    -3 9 -3 7190.32
    3 -9 2 7667.39
    -3 9 -2 8306.32
    3 -9 1 8814.44
    -3 9 -1 8421.12
    3 -9 0 614.689
    -3 9 0 245.248
    -3 9 1 553.328
    3 -9 -1 495.986
    -3 9 2 947.343
    3 -9 -2 477.762
    -3 9 3 2138.03
    3 -9 -3 1776.5
    -3 9 4 3773
    3 -9 -4 3909.85
    4 -10 6 1911.92
    -4 10 -5 3166.45
    -4 10 -4 1823.76
    -4 10 -3 468.984
    -4 10 -2 832.87
    -4 10 -1 -86.7842
    -10 3 6 533.196
    -10 3 5 1801.26
    -10 3 4 181.843
    -10 3 3 -146.888
    10 -3 -2 84.3702
    10 -3 -1 251.291
    10 -3 0 534.111
    10 -3 1 1895.92
    -9 2 8 -6.63558
    -9 2 7 28440.9
    -9 2 6 813.358
    -9 2 5 -278.353
    -9 2 4 -23.7621
    -9 2 3 -9.57805
    9 -2 -2 7550.01
    -9 2 2 7716.1
    -9 2 1 1258.79
    9 -2 -1 1498.94
    9 -2 0 1738.73
    -9 2 0 2917.09
    9 -2 1 1026.48
    -9 2 -1 934.317
    9 -2 2 89.1782
    -9 2 -2 167.857
    9 -2 3 552.225
    -9 2 -3 72.2355
    -9 2 -4 1403.25
    -8 1 9 1987
    -8 1 8 7762.85
    -8 1 7 1899.69
    -8 1 6 -121.269
    -8 1 5 622.693
    -8 1 4 5881.11
    -8 1 3 7992.99
    -8 1 3 10163.2
    -8 1 2 18600.6
    8 -1 -2 20143.3
    -8 1 2 19601.8
    -8 1 1 8616.9
    8 -1 -1 8998.01
    -8 1 1 8753.27
    8 -1 0 151.046
    -8 1 0 -94.5329
    -8 1 -1 -176.642
    8 -1 1 220.48
    -8 1 -1 -64.9666
    -8 1 -2 138.85
    -8 1 -2 95.1894
    8 -1 2 -153.192
    -8 1 -3 184.235
    8 -1 3 215.638
    -8 1 -3 264.347
    -8 1 -4 5424.38
    8 -1 4 6190.87
    -8 1 -4 5712.23
    -8 1 -5 1728.75
    8 -1 5 2120.08
    -8 1 -5 2122.05
    -8 1 -6 777.481
    -8 1 -6 1456.45
    -8 1 -7 -377.145
    7 0 -11 1956.78
    7 0 -10 4204.49
    -7 0 9 423.146
    7 0 -9 894.387
    7 0 -8 16606.9
    -7 0 8 17590.1
    -7 0 7 510.262
    7 0 -7 295.445
    7 0 -6 6215.4
    -7 0 6 6075.63
    7 0 -5 6064.15
    -7 0 5 6528.92
    -7 0 4 5560.98
    -7 0 4 6854.14
    -7 0 3 20841.4
    7 0 -3 21896.8
    -7 0 3 21865.4
    -7 0 2 2793.48
    7 0 -2 3847.42
    -7 0 2 3884.33
    -7 0 1 1544.35
    7 0 -1 1656.44
    -7 0 1 1493.67
    -7 0 0 810.005
    7 0 0 984.428
    -7 0 0 1344.32
    -7 0 -1 -138.978
    7 0 1 59.6121
    -7 0 -1 163.478
    -7 0 -2 1751.69
    7 0 2 2222.3
    -7 0 -2 1688.73
    -7 0 -3 35772.1
    -7 0 -3 34559.7
    7 0 3 35965.5
    -7 0 -4 5706.33
    7 0 4 5920.29
    -7 0 -4 4797.27
    -7 0 -4 5236.48
    -7 0 -5 1531.28
    7 0 5 1727.4
    -7 0 -6 214.04
    7 0 6 14.5148
    -7 0 -7 300.042
    -7 0 -8 4315.33
    7 0 8 3084.73
    6 1 -14 -428.108
    6 1 -13 22944.3
    6 1 -12 13117
    6 1 -12 16673.8
    6 1 -11 201.767
    6 1 -10 648.867
    6 1 -9 1377.08
    -6 -1 9 1649.22
    6 1 -8 488.27
    -6 -1 8 530.21
    6 1 -7 1053.89
    -6 -1 7 1041.03
    6 1 -6 5315.85
    -6 -1 6 5421.72
    6 1 -5 5111.7
    -6 -1 5 4922.19
    -6 -1 5 5277.11
    6 1 -4 13855.2
    -6 -1 4 13961.7
    -6 -1 4 12436.1
    6 1 -4 14244.3
    -6 -1 4 14093.1
    -6 -1 3 -80.2289
    6 1 -3 187.34
    6 1 -3 89.3779
    -6 -1 3 52.3232
    -6 -1 2 1906.12
    6 1 -2 1971.47
    6 1 -2 2091.24
    -6 -1 2 2670.04
    -6 -1 1 3297.41
    6 1 -1 3363.6
    -6 -1 1 3006.07
    -6 -1 0 15892.6
    6 1 0 15461.1
    -6 -1 0 15016.8
    -6 -1 -1 33884.5
    6 1 1 32193.3
    -6 -1 -1 30238.7
    -6 -1 -2 5008.91
    -6 -1 -2 5846.24
    6 1 2 5350.05
    -6 -1 -2 5223.1
    -6 -1 -3 2365.4
    6 1 3 1620.01
    -6 -1 -3 1523.89
    -6 -1 -4 10.0234
    6 1 4 -225.757
    -6 -1 -5 -190.271
    6 1 5 110.913
    -6 -1 -6 1348.74
    6 1 6 1016.37
    -6 -1 -7 99.3922
    6 1 7 448.351
    6 1 7 358.662
    6 1 8 8076.48
    -6 -1 -8 9673.74
    -5 -2 14 3997.32
    5 2 -14 3558.25
    -5 -2 13 3806.13
    5 2 -13 3089.57
    5 2 -13 3606.29
    -5 -2 12 559.522
    5 2 -12 549.041
    5 2 -12 611.105
    -5 -2 11 2966.6
    5 2 -11 2688.05
    5 2 -11 2535.19
    -5 -2 10 444.352
    5 2 -10 362.082
    5 2 -10 511.48
    5 2 -9 891.689
    5 2 -9 1189.27
    5 2 -8 6254.26
    -5 -2 8 5534.1
    -5 -2 7 23605.4
    5 2 -7 24239.3
    -5 -2 6 6582.45
    -5 -2 6 6382.25
    5 2 -6 6662.64
    -5 -2 5 674.586
    -5 -2 5 272.763
    5 2 -5 393.879
    5 2 -5 700.411
    -5 -2 5 616.608
    5 2 -4 337.179
    -5 -2 4 142.625
    -5 -2 4 265.309
    -5 -2 4 243.108
    5 2 -4 236.799
    5 2 -3 4505.27
    -5 -2 3 4973.44
    5 2 -3 5029.6
    -5 -2 3 4951.63
    5 2 -2 5392.78
    -5 -2 2 5296.6
    5 2 -2 5470.47
    5 2 -2 5308.06
    -5 -2 2 6108.76
    5 2 -1 34276.7
    -5 -2 1 35995.5
    5 2 -1 36454
    5 2 -1 32265
    -5 -2 1 34639
    -5 -2 0 18447.4
    5 2 0 16424.6
    5 2 0 17264.1
    5 2 0 15585.8
    -5 -2 -1 45.445
    5 2 1 68.1035
    -5 -2 -2 7848.86
    5 2 2 7977.34
    5 2 2 7082.49
    -5 -2 -2 7104.15
    5 2 3 11409.3
    -5 -2 -3 11427.4
    -5 -2 -4 -96.7003
    5 2 4 44.0391
    -5 -2 -5 337.471
    5 2 5 194.594
    -5 -2 -6 824.181
    5 2 6 784.45
    5 2 6 672.963
    5 2 7 21222.2
    -5 -2 -7 21130.7
    -5 -2 -8 2775.86
    5 2 8 3195.4
    -5 -2 -9 -306.433
    5 2 9 -249.375
    4 3 -15 5010.17
    -4 -3 14 3243.61
    4 3 -14 2825.48
    -4 -3 13 455.174
    4 3 -13 -271.957
    -4 -3 12 56.7958
    4 3 -12 -52.1473
    -4 -3 11 1086.18
    4 3 -11 872.453
    -4 -3 10 17041.3
    4 3 -10 18167.3
    -4 -3 9 18615.6
    4 3 -9 18373.1
    -4 -3 8 3390.8
    4 3 -8 2975.99
    4 3 -8 3220.13
    4 3 -8 2494.15
    4 3 -7 95.6303
    -4 -3 7 -18.099
    4 3 -7 -52.8829
    4 3 -7 -9.25692
    -4 -3 6 23202.8
    -4 -3 6 24279.4
    4 3 -6 22338.1
    4 3 -6 23950.8
    4 3 -6 22935.1
    -4 -3 5 21703
    4 3 -5 21997.7
    4 3 -5 21915
    -4 -3 4 16311.5
    -4 -3 4 15206.2
    4 3 -4 16375.7
    4 3 -4 15627.7
    4 3 -4 15970.4
    -4 -3 3 19466.6
    -4 -3 3 18427.1
    4 3 -3 18359.8
    4 3 -3 18898.6
    -4 -3 2 19981.3
    4 3 -2 20543.1
    4 3 -2 19610.8
    -4 -3 2 20135.5
    4 3 -2 19405.9
    4 3 -1 16244
    -4 -3 1 16775.5
    4 3 -1 16006.7
    4 3 -1 16065.9
    4 3 0 4806.47
    -4 -3 0 5368.81
    4 3 0 5210.31
    -4 -3 -1 165.608
    4 3 1 9.69516
    -4 -3 -1 -39.2924
    4 3 1 32.2272
    -4 -3 -2 1343.31
    -4 -3 -2 1361.72
    4 3 2 1627.87
    4 3 2 1277.39
    -4 -3 -3 1111.28
    4 3 3 1046.65
    -4 -3 -4 129.524
    4 3 4 149.988
    4 3 4 62.2325
    4 3 5 9902.28
    -4 -3 -5 9027.48
    4 3 6 2615.18
    4 3 6 3330.73
    -4 -3 -6 3126.29
    4 3 7 4985.1
    -4 -3 -7 5048.24
    -4 -3 -8 -432.641
    4 3 8 -95.4162
    -4 -3 -9 -377.783
    -4 -3 -9 -511.623
    4 3 9 234.946
    -4 -3 -10 1474.16
    4 3 10 788.242
    3 4 -15 -304.433
    3 4 -14 3655.16
    -3 -4 14 3670.89
    3 4 -13 97.0518
    -3 -4 13 -289.576
    -3 -4 12 10576.2
    3 4 -12 10389.9
    -3 -4 11 12407.7
    3 4 -11 12546
    3 4 -11 13044.6
    -3 -4 10 14025.4
    3 4 -10 14103.3
    3 4 -10 14339.4
    -3 -4 9 7769.12
    3 4 -9 7708.17
    3 4 -9 7457.26
    3 4 -8 971.203
    -3 -4 8 1069.82
    3 4 -8 973.193
    -3 -4 7 3029.1
    3 4 -7 2881.67
    3 4 -7 2520.97
    3 4 -7 2537.11
    -3 -4 6 21610.7
    -3 -4 6 20914.9
    3 4 -6 20254.7
    3 4 -6 20489.9
    3 4 -6 20255.2
    -3 -4 5 88101.5
    -3 -4 5 85663
    -3 -4 5 84160.6
    3 4 -5 87169.2
    3 4 -5 86320.5
    3 4 -5 85368.5
    -3 -4 4 52988
    -3 -4 4 53442.7
    -3 -4 4 53127.1
    3 4 -4 52286.4
    3 4 -4 52767.9
    -3 -4 3 29515.2
    -3 -4 3 28558.3
    -3 -4 3 28540.4
    3 4 -3 31366.6
    3 4 -3 30512.1
    3 4 -2 266.944
    -3 -4 2 42.0332
    3 4 -2 246.684
    -3 -4 2 384.627
    -3 -4 1 413.55
    3 4 -1 504.904
    -3 -4 1 307.385
    3 4 -1 416.573
    3 4 -1 467.513
    -3 -4 0 6154.78
    3 4 0 4629.85
    3 4 0 6268.23
    -3 -4 0 6530.65
    3 4 0 5750.28
    3 4 1 542.85
    -3 -4 -1 462.543
    -3 -4 -1 449.013
    3 4 1 480.362
    -3 -4 -1 404.002
    3 4 2 29456.4
    -3 -4 -2 28434.2
    3 4 2 29688.4
    -3 -4 -2 30385.5
    -3 -4 -2 29208.7
    3 4 3 18608.7
    3 4 3 18695.7
    -3 -4 -3 20697.5
    -3 -4 -3 19335.3
    -3 -4 -4 1637.73
    3 4 4 814.552
    -3 -4 -4 1527.9
    3 4 4 1285.86
    3 4 5 10931.6
    -3 -4 -5 10842.1
    -3 -4 -5 10950.3
    3 4 6 10691.3
    -3 -4 -6 10905.3
    -3 -4 -6 10330.1
    -3 -4 -7 288.066
    3 4 7 259.488
    -3 -4 -7 350.039
    -3 -4 -8 4142.64
    3 4 8 3659.41
    -3 -4 -8 4179.97
    3 4 9 7625.32
    -3 -4 -9 7552.8
    -3 -4 -9 7415.1
    -3 -4 -10 1898.3
    3 4 10 1653.48
    3 4 11 1080.07
    2 5 -14 4289.03
    -2 -5 14 4226.76
    -2 -5 13 3944.15
    2 5 -13 5172.58
    -2 -5 12 8257.56
    2 5 -12 9243
    2 5 -11 1273.24
    -2 -5 11 854.233
    -2 -5 10 5259.69
    2 5 -10 6428.06
    2 5 -9 193.849
    2 5 -9 275.493
    -2 -5 9 362.983
    2 5 -8 52.3287
    2 5 -8 157.527
    2 5 -8 127.704
    -2 -5 8 39.4285
    -2 -5 7 53944.4
    2 5 -7 49367.2
    2 5 -7 53953.7
    2 5 -7 53803.8
    -2 -5 6 14933.2
    -2 -5 6 15718
    2 5 -6 14712
    2 5 -6 15749.1
    -2 -5 6 15898
    2 5 -6 15303.7
    -2 -5 5 5615.47
    -2 -5 5 4892.73
    -2 -5 5 4997.93
    2 5 -5 5168.47
    2 5 -5 5449.33
    -2 -5 5 4847.07
    2 5 -5 5213.93
    2 5 -4 1571.43
    -2 -5 4 1706.07
    2 5 -4 1497.85
    -2 -5 4 1325.21
    -2 -5 4 1358.28
    -2 -5 4 1412.29
    -2 -5 3 -110.549
    2 5 -3 1.40839
    -2 -5 3 -24.8869
    -2 -5 3 38.344
    -2 -5 3 -42.351
    -2 -5 2 924.552
    -2 -5 2 1092.08
    2 5 -2 1196.18
    -2 -5 2 816.008
    -2 -5 2 883.771
    -2 -5 1 10401.6
    -2 -5 1 10154.5
    2 5 -1 10233.2
    -2 -5 1 8649.42
    -2 -5 0 36331.9
    -2 -5 0 35932.3
    2 5 0 35887.7
    -2 -5 0 33355
    -2 -5 -1 47653.7
    2 5 1 46153.6
    -2 -5 -1 47945.5
    2 5 1 46693.5
    -2 -5 -2 9479.12
    2 5 2 9671.75
    -2 -5 -2 9152.87
    2 5 2 8536.81
    2 5 3 10831.9
    2 5 3 11507
    -2 -5 -3 11739.6
    -2 -5 -4 2959.95
    2 5 4 3027.12
    -2 -5 -4 2714.79
    -2 -5 -5 -132.565
    2 5 5 9.99948
    -2 -5 -5 225.479
    -2 -5 -6 2314.29
    2 5 6 2194.6
    -2 -5 -6 2426.96
    -2 -5 -7 1822.75
    2 5 7 1563.49
    -2 -5 -7 1362.38
    2 5 8 5903.44
    -2 -5 -8 7045.68
    -2 -5 -8 5706.27
    -2 -5 -9 3263.15
    2 5 9 2478.78
    -2 -5 -9 3059.12
    1 6 -14 2491.19
    1 6 -13 480.664
    -1 -6 13 1029.06
    1 6 -12 163.099
    -1 -6 12 259.843
    1 6 -11 506.503
    -1 -6 11 860.455
    1 6 -10 1229.19
    -1 -6 10 930.908
    -1 -6 9 3863.09
    1 6 -9 4162.07
    -1 -6 8 1474.28
    1 6 -8 1360.64
    1 6 -8 1260.66
    -1 -6 7 822.215
    1 6 -7 763.804
    1 6 -7 538.362
    -1 -6 7 579.174
    1 6 -7 571.686
    -1 -6 6 8587.27
    -1 -6 6 8057.07
    1 6 -6 7701.16
    1 6 -6 7915.53
    -1 -6 5 408.639
    -1 -6 5 358.369
    1 6 -5 657.438
    1 6 -5 300.64
    -1 -6 5 297.804
    -1 -6 4 12543
    -1 -6 4 11842.4
    -1 -6 4 13103.2
    1 6 -4 12335.2
    -1 -6 3 8363.56
    -1 -6 3 8089.31
    -1 -6 3 7542.3
    1 6 -3 8014.08
    -1 -6 2 8184.56
    -1 -6 2 8265.75
    -1 -6 2 7925.31
    1 6 -2 7555.05
    -1 -6 1 13620
    -1 -6 1 13376.4
    1 6 -1 12712.7
    -1 -6 0 1020.58
    1 6 0 1113.57
    -1 -6 0 919.748
    -1 -6 -1 134.7
    1 6 1 253.313
    -1 -6 -1 49.9802
    -1 -6 -2 493.932
    1 6 2 581.527
    -1 -6 -2 891.087
    -1 -6 -3 -196.83
    1 6 3 10.4594
    1 6 3 99.0402
    -1 -6 -3 -29.1346
    1 6 4 3729.55
    -1 -6 -4 3882.67
    1 6 5 255.033
    -1 -6 -5 197.948
    1 6 6 8054.73
    -1 -6 -6 7986.27
    -1 -6 -7 191.569
    1 6 7 273.029
    -1 -6 -7 181.09
    -1 -6 -8 512.059
    1 6 8 255.94
    -1 -6 -8 874.076
    -1 -6 -9 1963.12
    0 7 -13 246.595
    0 -7 12 524.1
    0 7 -12 630.156
    0 -7 11 4251.48
    0 7 -11 5148.14
    0 -7 10 68.3698
    0 7 -10 -293.71
    0 -7 9 31650.5
    0 7 -9 35500.4
    0 -7 8 7891.75
    0 7 -8 8514.37
    0 7 -7 147.999
    0 -7 7 59.6285
    0 7 -7 101.007
    0 7 -6 3343.34
    0 -7 6 3257.3
    0 -7 6 3287.99
    0 7 -6 3921.54
    0 7 -6 3814.75
    0 -7 5 15112.2
    0 7 -5 13013.5
    0 -7 5 13725.9
    0 7 -5 14215.4
    0 -7 4 12681.9
    0 -7 4 14401.7
    0 7 -4 12655
    0 -7 4 13056.5
    0 -7 3 18414.4
    0 -7 3 18668.2
    0 7 -3 17240.6
    0 -7 3 17088.1
    0 -7 2 16448.1
    0 -7 2 17201.2
    0 7 -2 15712.9
    0 -7 2 14443.7
    0 -7 1 5410.1
    0 -7 1 5538.58
    0 7 -1 4959.96
    0 -7 1 4577.74
    0 -7 0 2034.47
    0 7 0 1614.81
    0 -7 0 2267.32
    0 -7 -1 615.096
    0 7 1 428.182
    0 -7 -1 529.877
    0 -7 -2 312.648
    0 7 2 210.429
    0 -7 -2 394.769
    0 -7 -3 7088.54
    0 7 3 6859.53
    0 -7 -3 7621.11
    0 -7 -4 5167.43
    0 7 4 6381.13
    0 -7 -4 6519.09
    0 7 5 2348.76
    0 -7 -5 2018.65
    0 -7 -6 48.0342
    0 -7 -7 1146.62
    0 -7 -8 898.543
    -1 8 -12 4464.88
    1 -8 11 7224.64
    -1 8 -11 6903.11
    1 -8 10 91.2879
    -1 8 -10 585.25
    -1 8 -9 745.092
    1 -8 9 122.281
    1 -8 8 5679.15
    -1 8 -8 6042.82
    -1 8 -7 10.1519
    -1 8 -7 -7.98246
    1 -8 7 -209.982
    1 -8 7 -208.657
    1 -8 6 11151.9
    1 -8 6 9972.22
    -1 8 -6 11656.3
    -1 8 -5 1504.94
    1 -8 5 1960.43
    1 -8 5 1504.39
    1 -8 4 20404
    1 -8 4 16629.5
    -1 8 -4 19398.2
    1 -8 3 17320.6
    1 -8 3 19230.9
    -1 8 -3 18527.5
    1 -8 2 291.049
    1 -8 2 244.148
    1 -8 2 271.818
    1 -8 1 241.027
    1 -8 1 -42.1265
    1 -8 0 2921.94
    1 -8 0 2392.91
    1 -8 -1 8197.07
    1 -8 -1 7854.1
    1 -8 -2 5400.55
    1 -8 -2 5673.02
    1 -8 -3 7135.82
    1 -8 -3 7596.68
    1 -8 -4 7509.26
    1 -8 -4 9481.08
    1 -8 -5 3823.75
    1 -8 -5 4118.92
    1 -8 -6 245.208
    2 -9 10 726.781
    -2 9 -10 1061.71
    -2 9 -9 422.641
    2 -9 9 -343.164
    2 -9 8 4921.59
    2 -9 7 12834.6
    2 -9 7 11456.3
    -2 9 -6 2684.11
    2 -9 6 2097.78
    2 -9 6 2401.42
    2 -9 5 13232.7
    2 -9 5 10254.4
    -2 9 -5 12566.8
    -2 9 -4 259.016
    2 -9 4 192.005
    2 -9 4 229.979
    -2 9 -3 -129.998
    2 -9 3 118.59
    -2 9 -2 1143.22
    2 -9 2 1290.39
    -2 9 -1 -77.7498
    2 -9 1 211.389
    2 -9 0 7582.48
    -2 9 0 8428.19
    -2 9 1 2563.41
    2 -9 -1 1854.34
    2 -9 -2 2787.78
    2 -9 -3 2178.13
    2 -9 -4 1230.67
    3 -10 8 609.871
    3 -10 7 462.275
    3 -10 6 183.25
    -3 10 -5 373.828
    3 -10 5 122.038
    -3 10 -4 -419.903
    3 -10 4 -54.9167
    -3 10 -3 744.385
    3 -10 3 225.295
    -3 10 -2 222.48
    3 -10 2 477.866
    -3 10 -1 3201.27
    3 -10 1 2998.28
    -3 10 0 5939.98
    -10 2 8 874.952
    -10 2 7 674.159
    -10 2 6 985.636
    -10 2 5 764.88
    10 -2 -4 8438.23
    -10 2 4 7737.29
    -10 2 3 2133.16
    10 -2 -3 943.058
    10 -2 -2 -147.106
    -10 2 2 505.708
    10 -2 -1 -14.3352
    -10 2 1 337.313
    10 -2 0 288.946
    10 -2 1 714.787
    10 -2 2 805.005
    -9 1 8 6584.51
    -9 1 7 182.143
    -9 1 6 9664.29
    -9 1 5 2488.31
    9 -1 -4 3670.97
    -9 1 4 4620.82
    -9 1 3 2236.55
    9 -1 -3 1887.54
    9 -1 -2 875.473
    -9 1 2 1372.4
    9 -1 -1 5370.22
    -9 1 1 5703.12
    -9 1 0 519.417
    9 -1 0 191.559
    9 -1 1 793.822
    -9 1 -1 1151.16
    9 -1 2 2435.87
    -9 1 -2 1950.02
    9 -1 3 5758.24
    -9 1 -3 5293.87
    9 -1 4 275.41
    -9 1 -4 73.0976
    8 0 -11 382.251
    8 0 -10 2135.9
    8 0 -9 10277.4
    -8 0 8 942.48
    8 0 -8 1327.67
    -8 0 7 7171.15
    -8 0 6 6836.09
    -8 0 5 1150.06
    -8 0 5 1198.85
    -8 0 4 39.4914
    8 0 -4 660.168
    -8 0 4 602.499
    8 0 -3 91.4012
    -8 0 3 207.814
    -8 0 2 3886.11
    8 0 -2 4989.06
    -8 0 2 4397.9
    -8 0 1 18853
    8 0 -1 18047
    -8 0 1 19944.6
    -8 0 0 3100.61
    8 0 0 3275.27
    -8 0 0 3892.37
    -8 0 -1 382.649
    8 0 1 492.945
    -8 0 -1 570.335
    -8 0 -2 -101.698
    8 0 2 -336.179
    -8 0 -2 274.252
    -8 0 -3 601.462
    8 0 3 541.706
    -8 0 -3 660.649
    -8 0 -4 314.014
    8 0 4 263.839
    -8 0 -4 640.013
    -8 0 -5 1104.53
    8 0 5 1230.96
    -8 0 -6 3500.62
    7 1 -13 19.2677
    7 1 -12 -147.259
    7 1 -11 369.662
    7 1 -10 10435.7
    7 1 -9 10096.8
    7 1 -8 5037.56
    -7 -1 8 4962.13
    7 1 -7 1947.68
    -7 -1 7 1828.73
    7 1 -6 145.224
    -7 -1 6 313.927
    -7 -1 5 41.9247
    7 1 -5 -25.6479
    7 1 -5 78.9376
    -7 -1 5 -22.9623
    -7 -1 4 132.191
    7 1 -4 238.744
    -7 -1 4 476.714
    -7 -1 3 1486.45
    7 1 -3 1719.03
    7 1 -3 1341.06
    -7 -1 3 1180.29
    -7 -1 2 13959.7
    7 1 -2 14152.3
    -7 -1 2 14228
    -7 -1 1 1515.83
    7 1 -1 2138.33
    -7 -1 1 1373.22
    -7 -1 0 709.936
    7 1 0 778.17
    -7 -1 0 752.31
    -7 -1 -1 1677
    7 1 1 962.483
    -7 -1 -1 1734.03
    -7 -1 -2 782.793
    7 1 2 395.653
    -7 -1 -2 574.984
    -7 -1 -3 215.096
    7 1 3 103.916
    -7 -1 -4 11489.9
    7 1 4 12812.9
    -7 -1 -4 11090.9
    7 1 5 4248.77
    7 1 6 2110.5
    7 1 7 170.749
    6 2 -14 308.975
    6 2 -13 493.403
    6 2 -13 630.43
    6 2 -12 13233.7
    6 2 -12 14457.2
    6 2 -11 17292.4
    6 2 -11 16745.9
    6 2 -10 8403.13
    6 2 -10 7559.01
    6 2 -9 194.743
    6 2 -8 1335.24
    -6 -2 8 1238.29
    6 2 -7 3166.35
    -6 -2 7 2702.52
    6 2 -7 2698.83
    6 2 -6 1549.27
    -6 -2 6 1403.84
    6 2 -6 1175.68
    -6 -2 6 1270.54
    -6 -2 5 984.555
    6 2 -5 924.792
    6 2 -5 668.95
    -6 -2 5 972.048
    -6 -2 4 1372.29
    6 2 -4 1248.56
    6 2 -4 1545.75
    -6 -2 4 1555.36
    6 2 -3 5305.93
    -6 -2 3 6134.33
    6 2 -3 5790.99
    6 2 -3 4894.59
    -6 -2 3 5708.41
    6 2 -2 369.7
    -6 -2 2 446.37
    6 2 -2 298.883
    6 2 -2 381.013
    -6 -2 2 501.002
    6 2 -1 209.313
    -6 -2 1 -96.0536
    6 2 -1 384.098
    6 2 -1 35.7751
    -6 -2 1 233.618
    -6 -2 0 483.1
    6 2 0 250.582
    6 2 0 231.095
    -6 -2 -1 7832.17
    6 2 1 7718.84
    -6 -2 -2 10525.6
    6 2 2 9946.64
    -6 -2 -2 8964.44
    -6 -2 -3 2427.43
    -6 -2 -3 2582.12
    6 2 3 2851.96
    -6 -2 -4 2640.96
    6 2 4 2806.24
    6 2 5 2645.21
    6 2 6 -110.117
    6 2 7 252.716
    6 2 8 575.713
    5 3 -15 260.285
    -5 -3 14 3766.95
    5 3 -14 3961.2
    5 3 -14 4581.06
    -5 -3 13 29694.3
    5 3 -13 28616.5
    5 3 -13 30696.9
    -5 -3 12 30919.8
    5 3 -12 30004
    5 3 -12 31202.2
    -5 -3 11 3569.59
    5 3 -11 3403.85
    5 3 -11 3584
    -5 -3 10 372.252
    5 3 -10 181.929
    5 3 -10 296.414
    -5 -3 9 1031.33
    5 3 -9 906.58
    5 3 -9 552.314
    5 3 -9 1009.58
    5 3 -8 876.281
    5 3 -8 991.869
    5 3 -8 1212.93
    5 3 -7 7053.6
    5 3 -7 7767.04
    5 3 -7 6590.37
    -5 -3 6 34901.3
    5 3 -6 33272
    5 3 -6 34869.8
    5 3 -6 33397.8
    -5 -3 5 39086.1
    5 3 -5 36517.6
    5 3 -5 36730
    5 3 -5 37667.7
    -5 -3 4 2703.77
    -5 -3 4 2439.72
    5 3 -4 2715.16
    5 3 -4 2968.05
    5 3 -3 669.931
    -5 -3 3 640.467
    -5 -3 3 560.637
    5 3 -3 843.42
    5 3 -3 543.747
    -5 -3 2 2564.26
    5 3 -2 2456.1
    5 3 -2 2573.95
    5 3 -1 19156.4
    -5 -3 1 18748.6
    5 3 -1 18944.8
    5 3 0 21261.6
    -5 -3 0 24208.9
    5 3 0 23621.6
    -5 -3 -1 6113.98
    5 3 1 5649.97
    5 3 1 6962.76
    -5 -3 -2 12679.5
    5 3 2 12235.6
    -5 -3 -2 11724.3
    -5 -3 -3 283.152
    -5 -3 -3 66.8745
    -5 -3 -4 123.276
    5 3 4 51.5154
    5 3 5 4602.72
    -5 -3 -5 4277.55
    5 3 6 225.349
    5 3 7 35.2174
    5 3 8 9838.11
    5 3 9 1764.77
    4 4 -15 1017.42
    -4 -4 14 30553.1
    4 4 -14 29631
    -4 -4 13 1880.16
    4 4 -13 1962.46
    -4 -4 12 247.096
    4 4 -12 374.96
    -4 -4 11 50.1694
    4 4 -11 202.054
    4 4 -11 27.111
    -4 -4 10 5356.85
    4 4 -10 5262.57
    4 4 -10 5578.69
    -4 -4 9 3843.23
    4 4 -9 3229.44
    4 4 -9 3383.82
    -4 -4 8 26462.4
    4 4 -8 27075.5
    4 4 -8 28448.1
    -4 -4 7 40284.8
    4 4 -7 40930.2
    4 4 -7 41473.4
    4 4 -7 39282.6
    -4 -4 6 1167.25
    -4 -4 6 842.132
    4 4 -6 1242.7
    4 4 -6 859.696
    -4 -4 5 4690.43
    -4 -4 5 4309.44
    4 4 -5 4502.87
    4 4 -5 4803.37
    -4 -4 4 545.724
    4 4 -4 522.313
    4 4 -4 847.031
    -4 -4 4 539.511
    4 4 -4 504.78
    -4 -4 3 1009.95
    4 4 -3 928.779
    4 4 -3 809.171
    -4 -4 3 1097.45
    -4 -4 2 9556.76
    4 4 -2 8746.44
    -4 -4 2 9283.44
    4 4 -2 9594.04
    4 4 -2 9113.59
    -4 -4 1 29189.9
    4 4 -1 27311.9
    4 4 -1 28408
    -4 -4 1 29285.5
    4 4 -1 27085.2
    4 4 0 63490.4
    -4 -4 0 65031.8
    4 4 0 63819.7
    -4 -4 0 66838.6
    4 4 1 2807.24
    -4 -4 -1 3067.88
    4 4 1 2096.31
    4 4 1 3157.04
    -4 -4 -1 2870.5
    -4 -4 -1 2212.62
    -4 -4 -2 83.3417
    -4 -4 -2 261.213
    -4 -4 -2 81.3214
    4 4 2 229.58
    4 4 2 -9.03458
    4 4 3 3244.51
    -4 -4 -3 2906.63
    -4 -4 -3 2879.98
    -4 -4 -4 -27.496
    -4 -4 -4 -58.4049
    4 4 4 -175.437
    4 4 5 8591.73
    -4 -4 -5 7759.55
    -4 -4 -5 6803.28
    4 4 6 5977.69
    -4 -4 -6 6282.62
    -4 -4 -7 3668.65
    4 4 7 3982.17
    -4 -4 -8 4565.24
    4 4 8 4010.48
    -4 -4 -9 371.578
    4 4 9 -138.847
    4 4 10 -197.756
    3 5 -15 2699.19
    3 5 -14 177.658
    -3 -5 14 453.852
    3 5 -13 -283.664
    -3 -5 13 61.2308
    3 5 -12 673.879
    -3 -5 12 478.974
    -3 -5 11 4435.36
    3 5 -11 4324.99
    -3 -5 10 9108.6
    3 5 -10 8721.55
    3 5 -10 8620.94
    3 5 -9 480.679
    3 5 -9 412.84
    -3 -5 9 303.823
    3 5 -8 33.4323
    3 5 -8 29.4266
    -3 -5 8 55.6441
    3 5 -7 1919.75
    -3 -5 7 2131.45
    3 5 -7 2127.55
    -3 -5 6 6366.53
    -3 -5 6 5741.39
    -3 -5 6 6269.27
    3 5 -6 5978.55
    3 5 -6 5507.63
    3 5 -6 6256.53
    3 5 -5 -16.0344
    -3 -5 5 153.046
    -3 -5 5 16.0175
    -3 -5 5 6.15919
    3 5 -5 135.627
    -3 -5 4 1222.88
    -3 -5 4 887.001
    3 5 -4 1209.36
    -3 -5 4 1247.27
    -3 -5 3 54692.5
    -3 -5 3 54524.1
    3 5 -3 55175.5
    3 5 -3 55524.6
    -3 -5 2 1411.98
    3 5 -2 1083.88
    3 5 -2 1531.28
    -3 -5 2 1392.29
    -3 -5 1 233.979
    3 5 -1 330.939
    3 5 -1 424.904
    -3 -5 1 371.826
    -3 -5 0 436.319
    -3 -5 0 376.079
    3 5 0 271.196
    3 5 0 349.15
    -3 -5 -1 1027.38
    -3 -5 -1 850.889
    3 5 1 1022.69
    -3 -5 -1 525.37
    3 5 2 3107.09
    -3 -5 -2 3942.45
    3 5 2 3235.83
    -3 -5 -2 3439.41
    -3 -5 -2 3100.89
    3 5 3 7531.64
    -3 -5 -3 7539.96
    3 5 3 8005.67
    -3 -5 -3 8217.74
    -3 -5 -3 7234.74
    3 5 4 8604.51
    -3 -5 -4 8669.59
    -3 -5 -4 7923.27
    -3 -5 -5 2536.89
    3 5 5 2951.16
    3 5 6 9148.71
    -3 -5 -6 11292.3
    -3 -5 -7 -225.989
    3 5 7 -178.696
    -3 -5 -8 510.137
    3 5 8 196.292
    3 5 9 386.009
    2 6 -14 4479.25
    2 6 -13 346.921
    -2 -6 13 584.573
    -2 -6 12 10428.9
    2 6 -12 11956.2
    -2 -6 11 19949.7
    2 6 -11 22329.4
    2 6 -10 406.412
    -2 -6 10 544.261
    -2 -6 9 13849.9
    2 6 -9 14679.1
    -2 -6 8 6288.87
    2 6 -8 7155.44
    2 6 -8 7058.35
    2 6 -7 29.9755
    -2 -6 7 -60.3966
    2 6 -7 -119.802
    2 6 -6 2195.2
    -2 -6 6 1792.03
    -2 -6 6 1983.14
    2 6 -6 1856.67
    -2 -6 6 1883.08
    -2 -6 5 5729.92
    -2 -6 5 5494.7
    -2 -6 5 5377.44
    2 6 -5 4948.25
    2 6 -5 5070.06
    -2 -6 4 66116
    -2 -6 4 65044.2
    -2 -6 4 63705.1
    2 6 -4 61989.8
    -2 -6 3 3326.99
    -2 -6 3 2964.32
    -2 -6 3 3190.92
    2 6 -3 2925.49
    -2 -6 3 2288.44
    -2 -6 2 -6.15726
    -2 -6 2 -54.9021
    -2 -6 2 121.969
    2 6 -2 -17.4797
    -2 -6 2 20.2543
    -2 -6 1 1593.31
    2 6 -1 1586.35
    -2 -6 1 1756.36
    -2 -6 0 963.148
    2 6 0 695.569
    -2 -6 0 836.224
    -2 -6 -1 5969.36
    2 6 1 6753
    -2 -6 -1 7203.05
    2 6 1 6589.35
    -2 -6 -2 16940.7
    2 6 2 16910.5
    -2 -6 -2 18386.9
    2 6 2 17668
    2 6 3 21990.6
    -2 -6 -3 20558.1
    2 6 3 21570.1
    -2 -6 -3 23829.3
    -2 -6 -4 238.168
    2 6 4 -114.101
    -2 -6 -4 -69.063
    -2 -6 -5 305.244
    2 6 5 111.115
    -2 -6 -6 -528.681
    2 6 6 196.293
    -2 -6 -7 214.162
    2 6 7 -105.604
    -2 -6 -8 571.013
    2 6 8 82.4066
    1 7 -14 3060.55
    -1 -7 13 17084.4
    1 7 -13 17318.2
    1 7 -12 3947.05
    -1 -7 12 4044.77
    1 7 -11 150.905
    -1 -7 11 94.9771
    1 7 -10 1352.43
    -1 -7 10 1233.09
    1 7 -9 1359.87
    -1 -7 9 1264.66
    -1 -7 8 1011.5
    1 7 -8 1477.27
    -1 -7 7 1326.51
    1 7 -7 1237.17
    1 7 -7 1142.49
    -1 -7 7 1155.67
    1 7 -7 1315.01
    -1 -7 6 27412.7
    1 7 -6 25663.5
    -1 -7 6 27057.6
    1 7 -6 26696.4
    -1 -7 5 4633.95
    -1 -7 5 4632.71
    -1 -7 5 4406.94
    1 7 -5 4337.77
    -1 -7 4 20926.7
    -1 -7 4 20774.6
    -1 -7 4 20024.9
    1 7 -4 20918.6
    -1 -7 3 345.48
    1 7 -3 463.797
    -1 -7 3 543.622
    -1 -7 3 289.399
    -1 -7 2 3377.36
    -1 -7 2 2413.74
    1 7 -2 2890.37
    -1 -7 2 2760.47
    -1 -7 1 3962.18
    -1 -7 1 4857.64
    1 7 -1 4379.32
    -1 -7 0 19168.3
    -1 -7 0 18641.8
    1 7 0 18392.2
    -1 -7 -1 38656.7
    -1 -7 -1 37759.3
    1 7 1 35866.1
    -1 -7 -2 303.442
    1 7 2 291.246
    -1 -7 -2 193.532
    -1 -7 -3 162.03
    1 7 3 439.553
    -1 -7 -3 575.632
    -1 -7 -4 77.743
    1 7 4 43.7017
    -1 -7 -4 -273.082
    1 7 5 1241.2
    -1 -7 -5 1345
    1 7 6 652.707
    -1 -7 -6 750.963
    1 7 7 6054.34
    -1 -7 -7 6078.44
    0 8 -13 176.064
    0 -8 12 486.508
    0 8 -12 164.393
    0 -8 11 980.592
    0 8 -11 796.06
    0 -8 10 1242.57
    0 8 -10 961.588
    0 -8 9 3287.98
    0 8 -9 3163.81
    0 -8 8 17806
    0 8 -8 17890.1
    0 8 -7 1335.2
    0 -8 7 1822.47
    0 8 -7 1613.33
    0 -8 7 1385.13
    0 8 -6 1252.07
    0 -8 6 1563.76
    0 -8 6 1555.26
    0 -8 5 39270.3
    0 8 -5 35076.3
    0 -8 5 35086.2
    0 8 -5 38959.9
    0 -8 4 642.446
    0 -8 4 536.215
    0 8 -4 1389.41
    0 -8 4 1688.23
    0 -8 3 9609.6
    0 -8 3 10016.2
    0 8 -3 9460.7
    0 -8 3 8515.78
    0 -8 2 14409.7
    0 -8 2 14345.2
    0 8 -2 13579.8
    0 -8 1 3698.84
    0 -8 1 4884.35
    0 8 -1 3732.56
    0 -8 0 13917.3
    0 -8 0 15495.1
    0 8 0 13821.3
    0 -8 -1 -50.159
    0 8 1 81.023
    0 -8 -1 -20.3536
    0 -8 -2 541.003
    0 8 2 247.356
    0 -8 -2 425.649
    0 -8 -3 790.043
    0 8 3 741.959
    0 -8 -3 984.024
    0 -8 -4 1344.17
    0 -8 -4 878.087
    0 -8 -5 1148.88
    0 -8 -5 692.702
    0 -8 -6 4656.09
    0 -8 -6 5866.4
    -1 9 -11 1236.59
    -1 9 -10 4748.32
    1 -9 10 5187.91
    1 -9 9 3066.05
    -1 9 -9 3993.22
    1 -9 8 -81.6597
    1 -9 7 404.664
    1 -9 7 568.067
    -1 9 -6 375.96
    1 -9 6 357.989
    -1 9 -5 836.222
    1 -9 5 832.305
    1 -9 5 1335.61
    -1 9 -4 573.678
    1 -9 4 659.673
    1 -9 3 5056.62
    -1 9 -3 5910.38
    1 -9 2 14432.4
    -1 9 -2 14226.2
    1 -9 1 3228.18
    1 -9 0 239.279
    1 -9 -1 217.057
    1 -9 -2 662.72
    1 -9 -3 2668.66
    1 -9 -4 5574.66
    2 -10 9 -472.347
    2 -10 8 -564.471
    2 -10 7 161.181
    2 -10 6 2617.12
    -2 10 -5 972.12
    2 -10 5 944.165
    -2 10 -4 1257.41
    2 -10 4 1156.07
    -2 10 -3 223.154
    2 -10 3 519.765
    -2 10 -2 -55.0005
    2 -10 2 227.355
    -2 10 -1 177.597
    2 -10 1 248.114
    -2 10 0 764.026
    2 -10 0 561.703
    -2 10 1 148.634
    2 -10 -1 150.182
    -10 1 8 -134.708
    -10 1 7 1008.89
    10 -1 -6 85.5279
    -10 1 6 -18.7466
    10 -1 -5 -104.891
    -10 1 5 -86.0444
    10 -1 -4 966.008
    -10 1 4 967.158
    10 -1 -3 2829.92
    -10 1 3 2461.03
    10 -1 -2 6919.87
    -10 1 2 6705.19
    10 -1 -1 2510.89
    -10 1 1 2862.5
    10 -1 0 109.522
    -10 1 0 -405.041
    10 -1 1 1271.28
    10 -1 2 1093.79
    -9 0 8 471.391
    -9 0 7 2.23731
    9 0 -6 938.792
    -9 0 6 282.686
    9 0 -5 5375.04
    -9 0 5 5094.42
    -9 0 4 6177.08
    9 0 -4 8147.12
    -9 0 4 7142.79
    -9 0 3 4511.16
    9 0 -3 5925.53
    -9 0 3 5973.95
    -9 0 2 3200.12
    9 0 -2 3523.25
    -9 0 2 3170.46
    -9 0 1 -223.699
    9 0 -1 -26.3507
    -9 0 1 -263.549
    9 0 0 -153.692
    -9 0 0 -128.454
    9 0 1 252.03
    -9 0 -1 448.375
    9 0 2 1158.84
    -9 0 -2 1345.15
    9 0 3 449.625
    -9 0 -3 857.58
    9 0 4 3315.4
    8 1 -13 3462.12
    8 1 -12 216.049
    8 1 -11 630.884
    8 1 -10 51.5445
    8 1 -9 195.544
    8 1 -8 1467.83
    -8 -1 8 1480.6
    8 1 -7 6030.73
    8 1 -7 7690.97
    -8 -1 7 7549.32
    -8 -1 6 3137.37
    8 1 -6 3446.82
    8 1 -6 2763.82
    -8 -1 6 3247.92
    -8 -1 5 1853.25
    8 1 -5 2328.2
    8 1 -5 1731.11
    -8 -1 5 1540.67
    -8 -1 4 2578.33
    8 1 -4 2776.31
    -8 -1 4 2620.85
    -8 -1 3 140.055
    8 1 -3 -188.929
    -8 -1 3 -112.168
    -8 -1 2 438.408
    8 1 -2 643.077
    -8 -1 2 568.719
    -8 -1 1 355.483
    8 1 -1 310.597
    -8 -1 0 4696.77
    8 1 0 4735.84
    -8 -1 0 4875.54
    -8 -1 -1 2635.67
    8 1 1 2756.79
    -8 -1 -1 2648.28
    -8 -1 -2 882.737
    8 1 2 432.243
    -8 -1 -2 845.891
    -8 -1 -3 221.551
    8 1 3 513.279
    -8 -1 -4 818.156
    8 1 4 835.363
    -8 -1 -5 -69.1539
    8 1 5 185.386
    -8 -1 -6 -52.5623
    8 1 6 37.0791
    7 2 -14 4617.78
    7 2 -13 2909
    7 2 -13 2742.78
    7 2 -12 -96.7337
    7 2 -12 -109.227
    7 2 -11 1379.69
    7 2 -11 1632.05
    7 2 -10 -109.557
    7 2 -9 2017.67
    7 2 -8 12612.3
    7 2 -8 13049.5
    -7 -2 8 12377.2
    7 2 -7 25634.5
    7 2 -7 28137.8
    -7 -2 7 27356.8
    7 2 -6 6628.79
    -7 -2 6 6703.61
    7 2 -6 5824.8
    -7 -2 6 6330.91
    7 2 -5 323.695
    -7 -2 5 -136.685
    7 2 -5 85.5247
    -7 -2 5 162.958
    -7 -2 4 2352.58
    7 2 -4 3106.48
    7 2 -4 3127.53
    -7 -2 4 3421.48
    7 2 -3 2263.83
    -7 -2 3 1629.74
    7 2 -3 2449.13
    -7 -2 3 2097.45
    -7 -2 2 12837.8
    7 2 -2 12346.5
    7 2 -2 13630.7
    -7 -2 2 12338.9
    -7 -2 1 8054.48
    7 2 -1 8034.07
    -7 -2 1 7849.71
    -7 -2 0 1454.44
    7 2 0 1833.04
    -7 -2 -1 -212.315
    7 2 1 62.264
    -7 -2 -2 -60.6353
    7 2 2 349.279
    -7 -2 -3 42.9083
    7 2 3 179.683
    -7 -2 -4 1457.7
    7 2 4 1425.17
    -7 -2 -5 3322.13
    7 2 5 3118.99
    7 2 6 166.324
    7 2 7 1270.32
    6 3 -14 7374.17
    6 3 -14 6462.55
    6 3 -13 5530.75
    6 3 -13 4701.32
    6 3 -12 522.711
    6 3 -12 708.368
    6 3 -12 1009.44
    6 3 -11 8956.49
    6 3 -11 9444.51
    6 3 -11 8596.54
    6 3 -10 23091.8
    6 3 -10 22583.7
    6 3 -10 21932.6
    6 3 -9 11110.5
    6 3 -9 11160.9
    6 3 -9 9774.97
    6 3 -8 24700.9
    6 3 -8 27273.7
    6 3 -8 25128.6
    -6 -3 7 3366.68
    6 3 -7 3264.51
    6 3 -7 2981.9
    6 3 -7 2896.32
    -6 -3 6 2587.22
    6 3 -6 2800.85
    6 3 -6 2491.4
    6 3 -5 74.651
    6 3 -5 174.912
    -6 -3 4 78.677
    6 3 -4 65.8437
    -6 -3 4 96.8419
    6 3 -3 20931.4
    -6 -3 3 22553.5
    6 3 -3 22624.5
    6 3 -2 21333.6
    -6 -3 2 23131.9
    6 3 -2 23367.5
    -6 -3 1 7589.58
    6 3 -1 6417.07
    6 3 -1 7303.06
    -6 -3 0 512.76
    6 3 0 504.378
    6 3 0 464.443
    -6 -3 -1 826.563
    6 3 1 464.144
    -6 -3 -2 2161.83
    6 3 2 2380.61
    -6 -3 -3 6784.97
    6 3 3 8116.88
    -6 -3 -4 1350.3
    6 3 4 1077.91
    6 3 5 6140.98
    6 3 6 587.934
    6 3 7 89.7202
    6 3 8 227.826
    5 4 -15 -119.318
    5 4 -14 -90.362
    -5 -4 13 9007.34
    5 4 -13 9581.21
    -5 -4 12 9989.64
    5 4 -12 10230.2
    5 4 -12 9951.18
    -5 -4 11 4874.99
    5 4 -11 4717.26
    5 4 -11 5382.84
    -5 -4 10 2337.26
    5 4 -10 2679.78
    5 4 -10 2094.51
    -5 -4 9 127.8
    5 4 -9 147.652
    5 4 -9 -4.51404
    5 4 -8 1383.29
    5 4 -8 1658.39
    -5 -4 7 1294.87
    5 4 -7 1582.88
    5 4 -7 1760.53
    5 4 -7 1325.48
    -5 -4 6 2769.95
    5 4 -6 2665.77
    5 4 -6 3128.33
    5 4 -6 2845.41
    -5 -4 5 10210.4
    -5 -4 5 8683.54
    5 4 -5 9823.28
    5 4 -5 8754.69
    5 4 -5 10787.1
    -5 -4 4 34883.2
    -5 -4 4 34129.7
    5 4 -4 34555.4
    5 4 -4 35252.8
    -5 -4 3 39497.5
    -5 -4 3 39300.9
    5 4 -3 39168.7
    5 4 -3 38129
    5 4 -2 1027.71
    -5 -4 2 847.85
    -5 -4 2 543.06
    5 4 -2 1172.91
    5 4 -1 6480.34
    -5 -4 1 7034.39
    5 4 -1 6535.84
    -5 -4 1 6223.49
    5 4 0 4955
    -5 -4 0 5627.8
    5 4 0 5318.16
    -5 -4 0 5651.3
    5 4 1 6093.72
    -5 -4 -1 6456.32
    5 4 1 6437.04
    -5 -4 -1 6136.92
    5 4 2 3645.75
    -5 -4 -2 3281.96
    5 4 2 3452.64
    -5 -4 -2 3444.01
    -5 -4 -3 2734.2
    -5 -4 -3 3069.12
    5 4 3 2774.35
    -5 -4 -4 3908.43
    5 4 4 3614.19
    -5 -4 -4 4707.57
    -5 -4 -5 2372.96
    5 4 5 2238.53
    -5 -4 -6 1890.76
    5 4 6 2218.9
    -5 -4 -7 76.0188
    5 4 7 395.843
    -5 -4 -8 3373.01
    5 4 8 3735.46
    5 4 9 3025.53
    4 5 -15 48.8241
    4 5 -14 1599.15
    -4 -5 13 12314.1
    4 5 -13 11818.9
    -4 -5 12 16289.7
    4 5 -12 17338.7
    4 5 -11 -19.8697
    -4 -5 11 25.4128
    -4 -5 10 3703.91
    4 5 -10 4054.76
    4 5 -10 4536.7
    -4 -5 9 8334.77
    4 5 -9 8945.96
    4 5 -9 9098.6
    4 5 -8 315.902
    -4 -5 8 -1.42679
    4 5 -8 201.513
    -4 -5 7 29390.4
    -4 -5 7 30939.5
    4 5 -7 28909.3
    4 5 -7 30738.9
    -4 -5 6 17514.3
    -4 -5 6 16502.4
    -4 -5 6 15577.4
    4 5 -6 16727.3
    4 5 -6 16812.7
    -4 -5 5 7161.27
    -4 -5 5 6551.88
    4 5 -5 6707.4
    4 5 -5 5828.91
    -4 -5 4 69835.4
    -4 -5 4 68234.3
    4 5 -4 67038.1
    -4 -5 3 17355.5
    -4 -5 3 17987.1
    4 5 -3 17264.8
    4 5 -3 17398.1
    4 5 -2 636.312
    -4 -5 2 237.102
    4 5 -2 443.563
    4 5 -2 406.471
    -4 -5 2 630.643
    -4 -5 1 599.712
    4 5 -1 649.317
    -4 -5 1 554.012
    4 5 -1 636.84
    4 5 -1 814.548
    4 5 0 11041.3
    -4 -5 0 12160.3
    4 5 0 11983.3
    -4 -5 0 12377.5
    4 5 1 7163.15
    -4 -5 -1 7470.23
    4 5 1 6779.14
    -4 -5 -1 8337.81
    -4 -5 -2 2306.69
    4 5 2 2118.29
    -4 -5 -2 1914.87
    4 5 2 2316
    -4 -5 -3 1270.78
    -4 -5 -3 1392.98
    4 5 3 1069.4
    -4 -5 -4 293.045
    -4 -5 -4 67.7298
    4 5 4 299.113
    -4 -5 -5 1718.58
    4 5 5 1524.94
    -4 -5 -6 4243.28
    4 5 6 3991.95
    -4 -5 -7 4034.26
    4 5 7 3672.54
    -4 -5 -8 3005.16
    4 5 8 2128.07
    3 6 -15 953.114
    3 6 -14 3120.67
    3 6 -13 225.697
    -3 -6 13 1048.5
    3 6 -12 2519.99
    -3 -6 12 2455.93
    3 6 -11 415.477
    -3 -6 11 511.591
    -3 -6 10 5066.21
    3 6 -10 5301.82
    -3 -6 9 14576
    3 6 -9 14585.8
    3 6 -9 15128.5
    3 6 -8 1277.58
    3 6 -8 1535.02
    3 6 -7 1966.26
    -3 -6 7 1802.51
    3 6 -7 2092.83
    -3 -6 7 2133.76
    -3 -6 6 37065.4
    -3 -6 6 38296.8
    -3 -6 6 33913.4
    3 6 -6 37290.6
    3 6 -6 35845.9
    -3 -6 5 5728.33
    -3 -6 5 4901.91
    -3 -6 5 4607.49
    3 6 -5 5999.1
    -3 -6 4 144.282
    -3 -6 4 14.6436
    3 6 -4 172.821
    -3 -6 4 169.001
    -3 -6 3 8113.05
    -3 -6 3 7957.92
    3 6 -3 8754.51
    -3 -6 2 217.079
    3 6 -2 144.64
    -3 -6 2 249.517
    -3 -6 1 25179.7
    -3 -6 1 25019.6
    3 6 -1 23139.6
    3 6 -1 23569.2
    -3 -6 0 6471.69
    -3 -6 0 6378.74
    3 6 0 6391.36
    3 6 0 5823.25
    -3 -6 -1 175.648
    3 6 1 160.877
    3 6 1 223.196
    -3 -6 -1 440.885
    3 6 2 5647.92
    -3 -6 -2 4971.27
    3 6 2 5973.02
    -3 -6 -2 6275.44
    -3 -6 -3 942.657
    -3 -6 -3 951.412
    3 6 3 1164.41
    -3 -6 -4 469.157
    -3 -6 -4 217.043
    3 6 4 388.906
    -3 -6 -5 540.975
    3 6 5 714.641
    3 6 6 7712.12
    -3 -6 -6 7588.24
    3 6 7 7773.66
    -3 -6 -7 8084.33
    3 6 8 377.297
    2 7 -14 -32.5425
    2 7 -13 -365.078
    -2 -7 13 -403.114
    2 7 -12 1139.43
    -2 -7 12 1326.65
    2 7 -11 2361.4
    -2 -7 11 1976.37
    -2 -7 10 21906.9
    2 7 -10 22264.3
    -2 -7 9 9038.3
    2 7 -9 8650.28
    2 7 -8 2813.67
    -2 -7 8 2636.75
    2 7 -7 2781.61
    2 7 -7 2917.7
    -2 -7 7 2353.21
    -2 -7 7 2913.02
    -2 -7 6 1221.97
    2 7 -6 1175.75
    2 7 -6 1188.52
    -2 -7 6 715.475
    -2 -7 6 1222.09
    -2 -7 5 29197.1
    -2 -7 5 27502.8
    -2 -7 5 28484.3
    2 7 -5 29403.9
    -2 -7 4 16047.5
    -2 -7 4 15617.3
    -2 -7 4 16118.2
    2 7 -4 14774.3
    -2 -7 3 26910.8
    -2 -7 3 25130.5
    -2 -7 3 26091.5
    2 7 -3 25918.6
    -2 -7 2 3471.71
    -2 -7 2 4135
    2 7 -2 3095.97
    -2 -7 1 -242.274
    2 7 -1 -11.889
    -2 -7 1 -85.9538
    -2 -7 0 2860.68
    -2 -7 0 3605.4
    2 7 0 3391.31
    -2 -7 -1 418.045
    2 7 1 444.749
    2 7 1 268.402
    -2 -7 -1 293.975
    -2 -7 -2 10082.4
    2 7 2 11325.1
    -2 -7 -2 11846.6
    -2 -7 -3 9234.28
    2 7 3 9482.68
    -2 -7 -3 9635.09
    -2 -7 -4 3559.49
    -2 -7 -4 4195.4
    2 7 4 3476.22
    -2 -7 -5 1285.17
    2 7 5 1453.52
    -2 -7 -5 2042.08
    2 7 6 3647.87
    -2 -7 -6 3556.9
    2 7 7 -141.576
    -2 -7 -7 -293.965
    1 8 -13 498.939
    -1 -8 12 13079.1
    1 8 -12 13470.3
    -1 -8 11 22971.4
    1 8 -11 22586.3
    -1 -8 10 5106.77
    1 8 -10 4798.77
    1 8 -9 328.937
    -1 -8 9 342.468
    1 8 -8 109.538
    -1 -8 8 -61.4675
    1 8 -7 -78.4137
    -1 -8 7 -90.2303
    -1 -8 7 8.91519
    1 8 -6 1104.46
    -1 -8 6 1123.73
    -1 -8 6 988.307
    -1 -8 5 5589.69
    -1 -8 5 5958.81
    -1 -8 5 6066.52
    1 8 -5 6473.59
    -1 -8 4 13297
    -1 -8 4 13350.2
    1 8 -4 12397.3
    -1 -8 3 20896.5
    -1 -8 3 19746.7
    1 8 -3 18152.2
    -1 -8 2 4209.16
    -1 -8 2 4295.31
    1 8 -2 3846.18
    -1 -8 1 -416.644
    1 8 -1 -87.5037
    -1 -8 1 -116.228
    -1 -8 0 2990.26
    1 8 0 1937.67
    -1 -8 0 2607.66
    -1 -8 -1 7767.94
    -1 -8 -1 8463.45
    1 8 1 7067.28
    -1 -8 -2 10087
    -1 -8 -2 10283
    1 8 2 10012.3
    -1 -8 -3 5247.63
    1 8 3 5521.44
    -1 -8 -3 6084.31
    -1 -8 -4 2017.69
    1 8 4 2522.06
    -1 -8 -4 2921.31
    -1 -8 -5 -123.513
    1 8 5 -334.821
    -1 -8 -5 -66.8141
    -1 -8 -6 3175.7
    -1 -8 -7 276.282
    0 9 -12 2553.06
    0 -9 11 -56.1412
    0 9 -11 -22.4492
    0 -9 10 -166.593
    0 9 -10 -248.33
    0 -9 9 681.15
    0 9 -9 43.4435
    0 -9 8 1251.05
    0 -9 8 962.477
    0 -9 7 5733.53
    0 -9 7 5512.15
    0 -9 6 10641.8
    0 9 -6 10578.3
    0 9 -5 1316.38
    0 -9 5 1311.27
    0 -9 4 302.446
    0 9 -4 327.464
    0 -9 4 438.328
    0 -9 3 582.47
    0 9 -3 380.028
    0 -9 3 878.33
    0 -9 2 341.693
    0 9 -2 8.34288
    0 -9 2 436.921
    0 -9 1 410.538
    0 9 -1 438.884
    0 -9 1 402.488
    0 -9 0 1048.81
    0 9 0 447.088
    0 -9 0 1097.66
    0 -9 -1 11081.3
    0 -9 -1 12292.9
    0 9 1 9789.32
    0 -9 -2 5201.02
    0 -9 -2 5600.14
    0 9 2 6199.17
    0 -9 -3 253.195
    0 -9 -4 382.865
    1 -10 7 -19.9078
    1 -10 6 62.6586
    -1 10 -5 -209.115
    1 -10 5 -216.884
    -1 10 -4 -201.22
    1 -10 4 286.28
    -1 10 -3 646.381
    1 -10 3 93.8468
    -1 10 -2 1205.65
    1 -10 2 909.465
    -1 10 -1 2571.84
    1 -10 1 1134.75
    1 -10 0 222.984
    1 -10 -1 -186.65
    -2 11 -4 68.1778
    -10 0 7 2417.14
    10 0 -6 -301.233
    -10 0 6 -385.826
    10 0 -5 484.882
    -10 0 5 -155.114
    10 0 -4 -328.392
    -10 0 4 -290.393
    10 0 -3 320.393
    -10 0 3 303.932
    10 0 -2 108.347
    -10 0 2 480.556
    10 0 -1 2958.93
    -10 0 1 2790.66
    10 0 0 2892.86
    10 0 1 892.65
    10 0 2 1141.17
    10 0 3 517.068
    9 1 -11 165.223
    9 1 -10 2554.91
    9 1 -9 1945.02
    9 1 -9 1645.81
    9 1 -8 1036.26
    9 1 -8 1147.49
    9 1 -7 282.132
    9 1 -7 -89.6928
    -9 -1 7 -313.215
    -9 -1 6 2390.69
    9 1 -6 2100.87
    -9 -1 6 2174.4
    9 1 -5 17.9857
    -9 -1 5 -284.315
    -9 -1 4 3166.77
    9 1 -4 3121.18
    -9 -1 4 3204.67
    -9 -1 3 11015.2
    9 1 -3 12202.7
    -9 -1 3 11328.7
    -9 -1 2 3400.8
    9 1 -2 3263.49
    -9 -1 2 3528.55
    -9 -1 1 -257.838
    9 1 -1 -104.255
    -9 -1 1 1.58074
    -9 -1 0 41.7153
    9 1 0 -39.4556
    -9 -1 0 238.122
    -9 -1 -1 -89.4728
    9 1 1 181.164
    -9 -1 -1 44.1381
    -9 -1 -2 192.38
    9 1 2 354.616
    -9 -1 -3 185.988
    9 1 3 395.815
    -9 -1 -4 1173.9
    9 1 4 1431.02
    -9 -1 -5 171.264
    9 1 5 524.573
    8 2 -13 790.765
    8 2 -12 10385.8
    8 2 -11 2014.46
    8 2 -11 2462.71
    8 2 -10 1389.94
    8 2 -10 876.749
    8 2 -9 -102.662
    8 2 -9 298.44
    8 2 -8 2943.91
    8 2 -8 3200.39
    8 2 -7 1098.02
    -8 -2 7 685.407
    -8 -2 6 84.304
    8 2 -6 347.434
    8 2 -6 288.884
    -8 -2 6 332.49
    -8 -2 5 9294.95
    8 2 -5 10233
    8 2 -5 10286.1
    -8 -2 5 9985.25
    -8 -2 4 6578.04
    8 2 -4 7511.31
    8 2 -4 8395.57
    -8 -2 4 8421.36
    -8 -2 3 7456.35
    8 2 -3 7757.44
    8 2 -3 8092.03
    -8 -2 3 8180.43
    -8 -2 2 1171.38
    8 2 -2 1423.51
    -8 -2 2 960.622
    -8 -2 1 1535.72
    8 2 -1 2386.06
    -8 -2 0 -80.9775
    8 2 0 -74.3909
    -8 -2 -1 877.287
    8 2 1 1073.25
    -8 -2 -2 5098.73
    8 2 2 5005.67
    -8 -2 -3 1850.11
    8 2 3 2268.72
    -8 -2 -4 72.304
    8 2 4 648.664
    -8 -2 -5 -140.638
    8 2 5 362.385
    8 2 6 -105.632
    7 3 -14 4789.53
    7 3 -13 12555.7
    7 3 -13 9527.55
    7 3 -12 3007.35
    7 3 -12 1963.22
    7 3 -11 1844.49
    7 3 -11 1698.82
    7 3 -10 1121.47
    7 3 -10 1911.16
    7 3 -9 769.041
    7 3 -9 382.773
    7 3 -8 2006.63
    7 3 -8 2796.95
    -7 -3 7 3853.91
    7 3 -7 3652.22
    7 3 -7 4349.46
    7 3 -6 10854.8
    -7 -3 6 12124.2
    7 3 -6 11824.9
    7 3 -5 9424.35
    -7 -3 5 8795.4
    7 3 -5 9576.41
    -7 -3 4 696.251
    7 3 -4 1086.53
    7 3 -4 945.071
    7 3 -3 178.499
    -7 -3 3 -304.047
    7 3 -3 -353.407
    7 3 -2 843.476
    -7 -3 2 1003.11
    7 3 -2 701.75
    -7 -3 1 22358.1
    7 3 -1 19704.5
    7 3 -1 21894.4
    -7 -3 0 7098.97
    7 3 0 7244.27
    -7 -3 -1 6304.71
    7 3 1 6673.43
    -7 -3 -2 4047.15
    7 3 2 4266
    -7 -3 -3 1730.03
    7 3 3 1740.26
    -7 -3 -4 926.724
    7 3 4 1028.4
    -7 -3 -5 -171.381
    7 3 5 213.139
    -7 -3 -6 -16.6912
    7 3 6 439.851
    7 3 7 245.926
    6 4 -14 5341.29
    6 4 -13 22348.2
    6 4 -12 -216.344
    6 4 -12 -96.1884
    6 4 -11 4019.67
    6 4 -11 4180.52
    6 4 -10 607.189
    6 4 -10 749.208
    6 4 -9 22218
    6 4 -9 20225.9
    6 4 -8 1038.59
    6 4 -8 1403.69
    -6 -4 7 33510
    6 4 -7 35447.6
    6 4 -7 35025.5
    -6 -4 6 1196.33
    6 4 -6 1313.88
    6 4 -6 1089.28
    -6 -4 5 467.856
    6 4 -5 547.36
    6 4 -4 4973.85
    -6 -4 4 4329.48
    6 4 -4 4514.46
    6 4 -3 14180.9
    -6 -4 3 16317.2
    -6 -4 3 14715.8
    6 4 -3 14215.6
    6 4 -2 41346
    -6 -4 2 43019.4
    6 4 -2 43199.4
    -6 -4 2 43309.3
    6 4 -1 24004
    -6 -4 1 25699.5
    6 4 -1 25610.2
    -6 -4 1 25178.9
    -6 -4 0 11753.7
    6 4 0 10832.9
    6 4 0 12678.9
    -6 -4 0 11811.8
    6 4 1 1637.01
    -6 -4 -1 1968.85
    6 4 1 1207.45
    -6 -4 -2 605.538
    6 4 2 604.753
    -6 -4 -3 1769.29
    6 4 3 1203.44
    -6 -4 -4 168.254
    6 4 4 94.1266
    -6 -4 -5 4730.99
    6 4 5 5070.84
    -6 -4 -5 5640.01
    -6 -4 -6 2388.13
    6 4 6 2075.06
    6 4 7 790.197
    -5 -5 13 -298.025
    -5 -5 12 -166.663
    -5 -5 11 7788.63
    5 5 -11 7439.68
    -5 -5 10 2555.08
    5 5 -10 2258.31
    -5 -5 9 1347.87
    5 5 -9 1241.79
    -5 -5 8 161.302
    5 5 -8 -232.703
    -5 -5 7 964.605
    5 5 -7 1080.77
    -5 -5 6 806.42
    5 5 -6 994.544
    5 5 -6 659.638
    -5 -5 5 13096.2
    5 5 -5 14267.2
    5 5 -5 15637.3
    -5 -5 4 12955.3
    -5 -5 4 13902.6
    5 5 -4 13797.9
    5 5 -4 13851.2
    -5 -5 3 8635.21
    -5 -5 3 9150.14
    5 5 -3 8821.88
    5 5 -3 9751.87
    -5 -5 2 28364.8
    -5 -5 2 31128.8
    5 5 -2 29724.2
    5 5 -2 30613.7
    5 5 -1 15098
    -5 -5 1 15271.9
    5 5 -1 15115.8
    -5 -5 1 16055.4
    -5 -5 0 82.1606
    -5 -5 0 264.202
    5 5 0 -3.34207
    5 5 0 21.9712
    -5 -5 -1 103.603
    5 5 1 359.1
    -5 -5 -1 144.808
    5 5 1 -165.55
    -5 -5 -2 705.891
    -5 -5 -2 852.859
    5 5 2 1128.8
    5 5 2 933.247
    -5 -5 -3 3103.75
    -5 -5 -3 3434.33
    5 5 3 3289.25
    -5 -5 -4 369.113
    -5 -5 -4 381.403
    5 5 4 -10.8348
    -5 -5 -5 2418.7
    -5 -5 -5 2254.77
    5 5 5 2432.22
    -5 -5 -6 2799.66
    5 5 6 2580.75
    5 5 7 60.6232
    -4 -6 13 1048.03
    -4 -6 12 1992.84
    -4 -6 11 -24.9436
    -4 -6 10 793.692
    -4 -6 9 1555.98
    4 6 -9 1769.35
    -4 -6 8 47.0579
    4 6 -8 114.527
    -4 -6 7 1848.67
    -4 -6 7 1855.59
    4 6 -7 1849.25
    -4 -6 6 28735.3
    -4 -6 6 28612.7
    4 6 -6 29910.3
    -4 -6 5 9558.37
    -4 -6 5 10215.6
    4 6 -5 11005.9
    -4 -6 4 4450.95
    -4 -6 4 4565.95
    4 6 -4 4491.71
    -4 -6 3 48784.4
    -4 -6 3 50396.2
    4 6 -3 50314.1
    4 6 -3 51793.4
    -4 -6 2 1914.07
    4 6 -2 2469.53
    4 6 -2 2257.52
    -4 -6 2 2038.68
    -4 -6 1 259.921
    4 6 -1 325.899
    4 6 -1 219.185
    -4 -6 1 279.026
    -4 -6 0 1167.95
    -4 -6 0 1298.9
    4 6 0 1304.97
    4 6 0 1256.11
    -4 -6 -1 317.121
    4 6 1 200.829
    -4 -6 -1 222.991
    4 6 1 -55.5643
    4 6 2 10347.9
    -4 -6 -2 10530.2
    4 6 2 11600.9
    -4 -6 -2 11375.3
    -4 -6 -3 1098.25
    -4 -6 -3 1187.44
    4 6 3 606.23
    -4 -6 -4 549.694
    -4 -6 -4 155.174
    4 6 4 199.569
    -4 -6 -5 497.563
    -4 -6 -5 252.57
    -4 -6 -6 188.295
    4 6 6 504.874
    -3 -7 13 11042.5
    -3 -7 12 10168.2
    -3 -7 11 1927.55
    -3 -7 10 239.045
    -3 -7 9 1259.38
    3 7 -8 3117.99
    -3 -7 8 3245.87
    -3 -7 7 9794.54
    -3 -7 7 10350
    3 7 -7 9706.58
    -3 -7 6 22733.7
    -3 -7 6 23432.1
    3 7 -6 24104
    -3 -7 5 11222.5
    -3 -7 5 11085.6
    -3 -7 5 10115.7
    3 7 -5 10937.9
    -3 -7 4 2472.83
    3 7 -4 2110.93
    -3 -7 4 2286.22
    -3 -7 3 -55.8348
    3 7 -3 45.3669
    -3 -7 3 93.2993
    -3 -7 2 424.048
    3 7 -2 468.455
    -3 -7 2 623.597
    -3 -7 1 3355.95
    -3 -7 1 3352.4
    3 7 -1 3345.24
    3 7 -1 2876.5
    -3 -7 0 16006.2
    -3 -7 0 17307.9
    3 7 0 16043.4
    3 7 0 15731.7
    -3 -7 -1 7364.52
    -3 -7 -1 7842.13
    3 7 1 7560.49
    3 7 1 6432.27
    -3 -7 -2 1747.54
    3 7 2 1835.77
    -3 -7 -2 2139.1
    -3 -7 -3 210.217
    3 7 3 246.788
    -3 -7 -3 132.583
    -3 -7 -4 235.12
    3 7 4 181.556
    -3 -7 -4 17.4522
    -3 -7 -5 -170.264
    -3 -7 -5 -6.60629
    3 7 5 -193.533
    -3 -7 -6 4253.2
    -3 -7 -6 4060.86
    3 7 6 3483.24
    -2 -8 12 939.838
    -2 -8 11 673.384
    -2 -8 10 2481.26
    -2 -8 9 7921.3
    -2 -8 8 17608.2
    -2 -8 7 9746.85
    -2 -8 6 2047.4
    2 8 -6 1847.37
    -2 -8 6 1934.05
    -2 -8 6 2016.11
    -2 -8 5 -10.3937
    2 8 -5 67.3665
    -2 -8 5 128.65
    -2 -8 4 -204.306
    2 8 -4 350.24
    -2 -8 4 -35.6471
    -2 -8 3 5835.01
    -2 -8 3 6406.57
    2 8 -3 6283.76
    -2 -8 2 6944.49
    -2 -8 2 6725.6
    2 8 -2 5995.33
    -2 -8 1 7048.83
    -2 -8 1 7056.29
    2 8 -1 6718.29
    -2 -8 0 8193.02
    -2 -8 0 7508.49
    2 8 0 9143.28
    -2 -8 -1 8305.09
    -2 -8 -1 9946.05
    2 8 1 8036.46
    -2 -8 -2 105.088
    2 8 2 -108.289
    -2 -8 -2 -26.8143
    -2 -8 -3 38.2486
    2 8 3 -51.6437
    -2 -8 -3 -251.701
    -2 -8 -4 2877.84
    2 8 4 3384.91
    -2 -8 -4 3881.91
    -2 -8 -5 1703.76
    2 8 5 1660.65
    -2 -8 -5 1353.17
    -2 -8 -6 1500.58
    -1 -9 11 3285.29
    -1 -9 10 2798.05
    -1 -9 9 3912.82
    -1 -9 6 145.191
    -1 -9 5 1782.38
    1 9 -5 1837.16
    -1 -9 5 1586.91
    -1 -9 4 6165.69
    -1 -9 4 5809.71
    1 9 -4 5038.86
    -1 -9 3 5921.92
    -1 -9 3 5922.47
    1 9 -3 5885.94
    -1 -9 2 4367.28
    -1 -9 2 4478.76
    1 9 -2 3780.68
    -1 -9 1 571.844
    1 9 -1 837.263
    -1 -9 1 1040.42
    -1 -9 0 164.432
    1 9 0 -140.266
    -1 -9 0 361.079
    -1 -9 -1 941.663
    1 9 1 422.517
    -1 -9 -1 1362.93
    -1 -9 -2 2560.69
    1 9 2 1619.87
    -1 -9 -2 2060.49
    -1 -9 -3 1716.06
    1 9 3 1691.19
    -1 -9 -3 1748.61
    -1 -9 -4 -47.1708
    -1 -9 -5 1347.98
    0 -10 6 1373.58
    0 10 -5 3897.72
    0 -10 5 3795.15
    0 -10 4 11264.6
    0 10 -4 10578.4
    0 -10 3 2771.98
    0 -10 2 135.399
    0 -10 1 -222.111
    0 -10 0 134.297
    0 -10 -1 13.0781
    1 -11 6 426.114
    -1 11 -4 -116.596
    -1 11 -3 602.512
    -10 -1 7 150.531
    -10 -1 6 4866.08
    10 1 -5 4420.96
    -10 -1 5 2715.27
    10 1 -4 157.811
    -10 -1 4 334.924
    10 1 -3 15.8798
    -10 -1 3 76.392
    10 1 -2 2371.66
    -10 -1 2 1864.21
    10 1 -1 461.011
    -10 -1 1 683.234
    10 1 0 1222.38
    9 2 -11 92.3179
    9 2 -10 173.755
    9 2 -10 206.24
    9 2 -9 831.434
    9 2 -9 647.16
    9 2 -8 3010.24
    9 2 -8 3258.95
    9 2 -7 1768.12
    9 2 -7 1890.45
    -9 -2 7 1912.97
    -9 -2 6 1795.26
    9 2 -6 1039.16
    9 2 -6 2239.22
    -9 -2 6 1861.95
    -9 -2 5 -34.506
    9 2 -5 136.594
    9 2 -5 -55.9654
    -9 -2 5 37.1925
    -9 -2 4 -503.638
    9 2 -4 -184.274
    -9 -2 4 -106.969
    -9 -2 3 1013.64
    9 2 -3 1222.74
    -9 -2 3 1560.72
    -9 -2 2 2338.01
    9 2 -2 2764.55
    -9 -2 1 10717.9
    9 2 -1 10598.8
    -9 -2 0 23.9039
    9 2 0 -79.87
    -9 -2 -1 406.478
    9 2 1 615.325
    -9 -2 -2 -114.321
    9 2 2 -24.5436
    -9 -2 -3 77.5981
    9 2 3 27.4932
    8 3 -13 126.234
    8 3 -12 2282.85
    8 3 -12 2099.77
    8 3 -11 1270.57
    8 3 -11 2063
    8 3 -10 16953.5
    8 3 -10 19606.9
    8 3 -9 13892.7
    8 3 -9 15109.9
    8 3 -8 992.841
    8 3 -8 825.508
    8 3 -7 11748.1
    -8 -3 7 11898.7
    8 3 -7 12239.8
    -8 -3 6 -197.246
    8 3 -6 220.854
    8 3 -6 454.72
    -8 -3 5 3701.41
    8 3 -5 4001.96
    8 3 -5 4807
    -8 -3 4 6476.52
    8 3 -4 7664.16
    8 3 -4 6771.01
    -8 -3 3 -214.92
    8 3 -3 161.455
    8 3 -3 204.088
    -8 -3 2 40835.5
    8 3 -2 41615.8
    -8 -3 1 467.942
    8 3 -1 813.078
    -8 -3 0 275.322
    8 3 0 439.847
    -8 -3 -1 235.29
    8 3 1 -180.499
    -8 -3 -2 1000.92
    8 3 2 1235.4
    -8 -3 -3 5424.65
    8 3 3 6679.26
    -8 -3 -4 1571.2
    8 3 4 1966.84
    8 3 5 2666.95
    7 4 -13 1824.67
    7 4 -12 6837.67
    7 4 -12 6262.52
    7 4 -11 19738.9
    7 4 -11 17241.3
    7 4 -10 7261.72
    7 4 -10 6862.91
    7 4 -9 3448.2
    7 4 -9 3823.42
    -7 -4 8 289.407
    7 4 -8 -149.577
    7 4 -8 87.7703
    -7 -4 7 209.42
    7 4 -7 9.21545
    7 4 -7 365.855
    7 4 -6 483.15
    -7 -4 6 399.973
    7 4 -6 823.758
    -7 -4 5 463.681
    7 4 -5 796.818
    7 4 -4 20513.9
    -7 -4 4 20870.3
    7 4 -4 20836.7
    -7 -4 3 -12.8212
    7 4 -3 41.8082
    7 4 -3 161.188
    -7 -4 2 2397.35
    -7 -4 2 2166.36
    7 4 -2 1952.25
    7 4 -2 2576.64
    -7 -4 1 139.777
    7 4 -1 18.6025
    -7 -4 1 -276.985
    7 4 -1 25.4867
    7 4 0 13.178
    -7 -4 0 75.4995
    7 4 0 -177.509
    -7 -4 -1 3460.4
    7 4 1 3408.02
    -7 -4 -2 5923.16
    7 4 2 6012.98
    -7 -4 -3 11402.4
    7 4 3 11259.5
    -7 -4 -4 697.202
    7 4 4 476.621
    -7 -4 -5 777.497
    -7 -4 -5 829.732
    7 4 5 541.612
    6 5 -13 9197.19
    6 5 -12 3546.17
    6 5 -11 -154.74
    6 5 -11 -41.7996
    6 5 -10 -58.1803
    6 5 -10 -74.4785
    6 5 -9 363.774
    6 5 -9 407.367
    -6 -5 8 3298.95
    6 5 -8 3149.71
    6 5 -8 2696.04
    -6 -5 7 7247.4
    6 5 -7 6758.38
    6 5 -7 7682.86
    -6 -5 6 6631.12
    6 5 -6 6541.27
    6 5 -6 6098.47
    -6 -5 5 449.868
    6 5 -5 441.248
    6 5 -5 303.909
    -6 -5 4 85.7086
    6 5 -4 273.419
    6 5 -4 394.555
    6 5 -3 22875.3
    -6 -5 3 23792.6
    -6 -5 3 23171.9
    6 5 -3 22988.8
    6 5 -2 7816.12
    -6 -5 2 9201.27
    -6 -5 2 8473.54
    6 5 -2 8882.51
    6 5 -1 4679.91
    -6 -5 1 5108.11
    6 5 -1 4479.2
    -6 -5 1 4045.41
    6 5 0 5054.57
    -6 -5 0 4825.96
    6 5 0 4722.97
    -6 -5 0 4755.61
    -6 -5 -1 1517.49
    -6 -5 -1 2137.25
    6 5 1 1960.27
    6 5 1 2185.24
    -6 -5 -2 12860.3
    6 5 2 13066.3
    -6 -5 -2 13231.6
    -6 -5 -3 -138.68
    -6 -5 -3 74.3328
    6 5 3 -187.17
    -6 -5 -4 -264.983
    -6 -5 -4 111.46
    6 5 4 -154.949
    -6 -5 -5 -24.0642
    -6 -5 -5 -230.642
    6 5 5 127.763
    -5 -6 13 4094.34
    -5 -6 12 -95.3813
    -5 -6 11 494.206
    -5 -6 10 36.2723
    5 6 -10 113.928
    5 6 -9 3831.98
    -5 -6 9 3318.66
    -5 -6 8 6870.19
    5 6 -8 7261.42
    -5 -6 7 8810.2
    5 6 -7 9807.6
    -5 -6 6 3021.48
    5 6 -6 2553.47
    5 6 -6 3176.96
    -5 -6 5 1574.7
    5 6 -5 1740.63
    5 6 -5 2360.55
    -5 -6 4 -184.356
    5 6 -4 91.2323
    5 6 -4 35.0341
    -5 -6 3 2204.39
    5 6 -3 2503.58
    5 6 -3 2673.54
    -5 -6 3 2468.61
    -5 -6 2 2032.3
    5 6 -2 2335.35
    5 6 -2 2071.97
    -5 -6 2 1976.72
    5 6 -1 11878.2
    -5 -6 1 12957.7
    -5 -6 1 12641
    5 6 -1 11888.9
    5 6 0 5965.42
    -5 -6 0 5587.4
    5 6 0 5936.58
    -5 -6 0 6212.74
    -5 -6 -1 193.931
    -5 -6 -1 -29.3382
    5 6 1 7.90967
    5 6 1 -192.752
    5 6 2 36.7109
    -5 -6 -2 17.6867
    5 6 2 96.8241
    -5 -6 -3 -154.224
    -5 -6 -3 15.9922
    5 6 3 17.9028
    -5 -6 -4 42.4823
    -5 -6 -4 386.944
    5 6 4 122.684
    -5 -6 -5 1346.44
    -5 -6 -5 832.602
    5 6 5 1045.85
    -4 -7 13 347.041
    -4 -7 12 1620.65
    -4 -7 11 -31.6148
    -4 -7 10 14549
    -4 -7 9 6901.56
    -4 -7 8 3511.3
    4 7 -8 3681.46
    -4 -7 7 -59.3957
    -4 -7 7 -6.0668
    4 7 -7 200.416
    -4 -7 6 79.3712
    -4 -7 6 74.4757
    4 7 -6 -30.4301
    -4 -7 5 742.184
    4 7 -5 1314.92
    -4 -7 4 9018.59
    -4 -7 4 8737.02
    4 7 -4 8018.3
    -4 -7 3 13914.9
    -4 -7 3 14455.4
    4 7 -3 14544.8
    4 7 -3 16709.9
    -4 -7 2 1957.51
    4 7 -2 2224.13
    4 7 -2 2207.67
    -4 -7 2 2113.08
    -4 -7 1 808.312
    4 7 -1 1060.04
    4 7 -1 1597.43
    -4 -7 1 1239.45
    -4 -7 0 1216.47
    4 7 0 1440.1
    4 7 0 938.177
    -4 -7 0 1065.14
    4 7 1 -17.1468
    -4 -7 -1 129.338
    4 7 1 -146.343
    -4 -7 -1 -158.679
    -4 -7 -2 382.646
    -4 -7 -2 239.969
    -4 -7 -3 3444.89
    -4 -7 -3 3353.52
    4 7 3 3263.11
    -4 -7 -4 8550.08
    4 7 4 9692.84
    -4 -7 -4 9665.63
    -4 -7 -5 1302.64
    -4 -7 -5 1419.38
    -3 -8 12 18321.8
    -3 -8 11 3997.14
    -3 -8 10 1855.69
    -3 -8 9 4212.15
    -3 -8 8 65.2428
    -3 -8 7 732.649
    3 8 -7 546.961
    -3 -8 6 9438.8
    3 8 -6 9414.86
    -3 -8 5 11087.3
    3 8 -5 12108.4
    -3 -8 4 4285.11
    -3 -8 4 3970.35
    3 8 -4 4225.01
    -3 -8 3 329.016
    3 8 -3 157.917
    -3 -8 3 126.525
    -3 -8 2 -289.67
    3 8 -2 203.475
    -3 -8 2 -78.1382
    -3 -8 1 670.878
    3 8 -1 614.499
    3 8 -1 465.645
    -3 -8 1 449.394
    -3 -8 0 7763.09
    -3 -8 0 8134.56
    3 8 0 6811.37
    3 8 0 6907.82
    -3 -8 -1 9015.96
    -3 -8 -1 9363.66
    3 8 1 8295.17
    -3 -8 -2 5318.95
    3 8 2 5689.5
    -3 -8 -2 5672.16
    -3 -8 -3 3019.67
    3 8 3 3981.87
    -3 -8 -3 4413.49
    -3 -8 -4 1690.38
    3 8 4 2398.44
    -3 -8 -4 1812.89
    -3 -8 -5 1454.35
    -2 -9 11 3289.17
    -2 -9 10 281.325
    -2 -9 6 10850.3
    -2 -9 5 2133.91
    2 9 -5 2441.57
    -2 -9 5 2419.39
    -2 -9 4 507.296
    2 9 -4 630.931
    -2 -9 4 519.332
    -2 -9 3 282.57
    2 9 -3 310.694
    -2 -9 3 313.07
    -2 -9 2 -40.0262
    2 9 -2 -16.7334
    -2 -9 2 -62.0878
    -2 -9 1 4922.21
    -2 -9 1 4980.37
    2 9 -1 4478.57
    -2 -9 0 7951.55
    -2 -9 0 8681.33
    2 9 0 7150.95
    -2 -9 -1 5406.97
    2 9 1 4591.47
    -2 -9 -1 4705.98
    -2 -9 -2 2493.66
    2 9 2 2383.24
    -2 -9 -2 1999.9
    -2 -9 -3 1398.86
    -2 -9 -3 807.963
    -2 -9 -4 -21.9096
    -1 -10 5 642.072
    -1 -10 4 721.524
    1 10 -3 12.2335
    -1 -10 3 289.888
    -1 -10 2 6804.91
    1 10 -2 6187.47
    1 10 -1 1968.84
    -1 -10 1 1829.18
    1 10 0 5259.13
    -1 -10 0 5150.5
    1 10 1 78.2989
    -1 -10 -1 712.952
    0 -11 5 2969.25
    0 11 -4 1676.14
    0 -11 4 1431.22
    0 11 -3 4250.21
    -10 -2 6 -763.358
    -10 -2 6 -377.403
    -10 -2 5 5869.48
    -10 -2 5 6598.05
    -10 -2 4 1362.92
    -10 -2 4 3048.18
    -10 -2 3 290.101
    -10 -2 2 5215.72
    -10 -2 1 5585.44
    -10 -2 0 330.292
    -10 -2 -1 1199.95
    9 3 -9 -169.73
    9 3 -9 -12.9965
    9 3 -8 520.256
    9 3 -8 456.692
    -9 -3 7 5711.11
    9 3 -7 5782.88
    9 3 -7 5958.94
    9 3 -6 4047.89
    -9 -3 6 4620.72
    9 3 -6 5398.91
    -9 -3 5 2719.13
    9 3 -5 2719.97
    9 3 -5 3537.7
    -9 -3 4 3340.25
    9 3 -4 3195.85
    -9 -3 3 -369.789
    9 3 -3 -265.845
    -9 -3 2 1579.68
    9 3 -2 1047.93
    -9 -3 1 163.676
    9 3 -1 -270.378
    -9 -3 0 2762.47
    9 3 0 3094.99
    -9 -3 -1 5207.06
    9 3 1 5396.96
    -9 -3 -2 1204.8
    8 4 -12 417.386
    8 4 -11 -120.473
    8 4 -11 452.208
    8 4 -10 746.171
    8 4 -10 1681.79
    8 4 -9 5606.94
    8 4 -9 6103.35
    8 4 -8 14347.3
    -8 -4 8 12779.9
    8 4 -8 14161.5
    -8 -4 7 2872.34
    8 4 -7 2874.34
    8 4 -7 3081.35
    -8 -4 6 -90.6193
    8 4 -6 270.003
    8 4 -6 -40.0479
    8 4 -5 -111.306
    8 4 -5 -161.661
    8 4 -4 6074.22
    -8 -4 4 5952.24
    8 4 -4 7230.11
    -8 -4 3 8993.85
    8 4 -3 6378.66
    8 4 -3 8468.44
    -8 -4 2 659.366
    8 4 -2 997.141
    8 4 -2 528.634
    -8 -4 1 16060.9
    8 4 -1 14146.9
    8 4 -1 16189.9
    -8 -4 0 889.764
    8 4 0 857.006
    -8 -4 -1 789.193
    8 4 1 667.536
    -8 -4 -2 1807.26
    8 4 2 1230.42
    -8 -4 -3 118.785
    8 4 3 162.934
    7 5 -11 2970.49
    7 5 -11 2488.24
    7 5 -10 11037.9
    7 5 -10 12568.8
    7 5 -9 18720.5
    7 5 -9 17280.7
    -7 -5 8 2718.63
    7 5 -8 4212.63
    7 5 -8 2836.54
    -7 -5 7 159.655
    7 5 -7 -147.876
    7 5 -7 -68.6431
    -7 -5 6 1338.12
    7 5 -6 1539.03
    7 5 -6 1330.71
    7 5 -5 163.701
    -7 -5 5 -259.333
    7 5 -5 54.5678
    7 5 -4 8265.13
    -7 -5 4 8235.81
    7 5 -4 8838.22
    -7 -5 3 3610.91
    7 5 -3 3908.17
    7 5 -3 3515.97
    7 5 -2 322.756
    -7 -5 2 117.878
    7 5 -2 391.777
    -7 -5 1 3950.82
    -7 -5 1 3643.61
    7 5 -1 3138.71
    7 5 -1 3703.93
    -7 -5 0 136.553
    -7 -5 0 29.2354
    7 5 0 -63.1614
    7 5 0 -96.6945
    -7 -5 -1 115.603
    -7 -5 -1 -206.661
    7 5 1 119.85
    -7 -5 -2 198.39
    -7 -5 -2 435.014
    7 5 2 446.927
    -7 -5 -3 1878.85
    -7 -5 -3 1767.03
    7 5 3 1758.93
    -7 -5 -4 3301.02
    6 6 -11 4625.56
    6 6 -10 8760.46
    6 6 -10 9999.87
    6 6 -9 1996.07
    6 6 -9 1864.4
    -6 -6 8 1304.67
    6 6 -8 2018.95
    6 6 -8 2138.75
    -6 -6 7 127.497
    6 6 -7 -18.0287
    6 6 -7 -50.0294
    -6 -6 6 2008.11
    6 6 -6 2390.64
    6 6 -6 2806.37
    -6 -6 5 5036.82
    6 6 -5 6481.07
    6 6 -5 5595.19
    -6 -6 4 6299.56
    6 6 -4 5700.88
    6 6 -4 6081.4
    -6 -6 3 4944.16
    6 6 -3 4330.62
    6 6 -3 3928.15
    6 6 -2 -124.821
    -6 -6 2 46.191
    6 6 -2 -162.316
    -6 -6 2 192.175
    -6 -6 1 169.657
    -6 -6 1 24.9631
    6 6 -1 358.695
    6 6 -1 244.363
    -6 -6 0 49.2638
    6 6 0 -10.9618
    -6 -6 0 73.3466
    6 6 0 207.681
    -6 -6 -1 57.4057
    6 6 1 59.3392
    -6 -6 -1 -17.1957
    6 6 1 -133.739
    -6 -6 -2 911.435
    -6 -6 -2 1640.68
    6 6 2 1484.64
    -6 -6 -3 7046.68
    6 6 3 6479.27
    -6 -6 -3 6312.6
    -6 -6 -4 476.109
    -5 -7 12 3121.81
    -5 -7 11 686.086
    -5 -7 10 564.525
    -5 -7 9 1537.32
    5 7 -9 2320.21
    -5 -7 8 8.81172
    5 7 -8 489.766
    -5 -7 7 13596.6
    5 7 -7 14931.8
    -5 -7 6 19640.5
    5 7 -6 22159.3
    5 7 -6 22601.8
    -5 -7 5 2892.35
    5 7 -5 4186.02
    5 7 -5 3652.95
    -5 -7 4 73.0485
    5 7 -4 159.888
    5 7 -4 295.696
    -5 -7 3 -18.5917
    5 7 -3 121.702
    -5 -7 2 3020.67
    -5 -7 2 3605.57
    5 7 -2 2846.5
    5 7 -2 3356.57
    5 7 -1 4212.07
    -5 -7 1 4426.26
    -5 -7 1 4273.48
    5 7 -1 4437.18
    5 7 0 5438.39
    -5 -7 0 5421.82
    -5 -7 0 4697.71
    5 7 0 5169.46
    -5 -7 -1 1475.75
    5 7 1 2079.36
    5 7 1 1553.02
    -5 -7 -1 1855.49
    -5 -7 -2 643.306
    5 7 2 795.752
    -5 -7 -3 746.15
    -5 -7 -3 276.612
    5 7 3 333.784
    -5 -7 -4 -66.0762
    -4 -8 12 1884.08
    -4 -8 11 898.127
    -4 -8 10 103.149
    -4 -8 8 34088.4
    -4 -8 7 12781.6
    4 8 -7 11748.5
    -4 -8 6 5049.93
    4 8 -6 4965.61
    -4 -8 5 -205.574
    4 8 -5 384.562
    -4 -8 4 335.371
    4 8 -4 1268.34
    -4 -8 3 1376.91
    4 8 -3 1710.43
    -4 -8 3 1897.29
    4 8 -3 1565.33
    -4 -8 2 9317.76
    -4 -8 2 9629.6
    4 8 -2 8920.58
    4 8 -2 10381.8
    -4 -8 1 6458.06
    -4 -8 1 6957.23
    4 8 -1 6350.57
    4 8 -1 6401.61
    -4 -8 0 1758.7
    4 8 0 2315.16
    -4 -8 0 1926.93
    -4 -8 -1 -34.3452
    4 8 1 -244.671
    -4 -8 -1 250.004
    4 8 2 -147.387
    -4 -8 -2 42.4406
    -4 -8 -3 479.339
    -4 -8 -3 1271.51
    -3 -9 7 349.831
    -3 -9 6 30.3811
    3 9 -6 -58.2444
    -3 -9 5 1225.65
    3 9 -5 758.037
    -3 -9 4 -624.879
    3 9 -4 -15.4858
    -3 -9 3 5958.16
    -3 -9 3 6057.43
    3 9 -3 5714.48
    -3 -9 2 5158.59
    3 9 -2 5061.79
    -3 -9 2 3861.75
    -3 -9 1 -242.549
    3 9 -1 105.644
    -3 -9 1 32.9906
    -3 -9 0 642.793
    3 9 0 1042.03
    -3 -9 0 836.382
    -3 -9 -1 256.562
    3 9 1 69.8723
    -3 -9 -1 -70.1863
    -3 -9 -2 47.9081
    -3 -9 -2 171.674
    -3 -9 -3 4815.44
    -2 -10 6 2362.74
    -2 -10 5 3079.9
    -2 -10 4 -456.776
    2 10 -4 46.4591
    -2 -10 3 359.011
    2 10 -3 251.717
    -2 -10 3 428.788
    2 10 -2 140.348
    -2 -10 2 515.316
    -2 -10 1 214.778
    -2 -10 1 581.637
    -2 -10 0 557.506
    2 10 0 513.922
    -2 -10 0 506.206
    -2 -10 -1 393.964
    -2 -10 -2 7312.86
    -1 -11 3 -22.7428
    1 11 -2 -136.584
    -10 -3 7 142.838
    -10 -3 6 -160.468
    -10 -3 5 945.633
    -10 -3 4 4119.57
    -10 -3 3 1531.44
    -10 -3 2 191.626
    -9 -4 8 877.947
    9 4 -8 471.995
    9 4 -7 -140.202
    -9 -4 7 -88.4495
    9 4 -7 -6.61128
    -9 -4 6 4875.68
    9 4 -6 7189.71
    9 4 -6 5520.47
    -9 -4 5 9126.46
    9 4 -5 8878.85
    9 4 -5 11126.8
    -9 -4 4 4629.16
    9 4 -4 4203.82
    9 4 -4 4480.06
    9 4 -3 153.526
    9 4 -3 -22.054
    -9 -4 2 -404.807
    9 4 -2 -182.612
    -9 -4 1 1584.43
    -9 -4 0 -13.1446
    8 5 -11 392.12
    8 5 -10 -136.229
    8 5 -9 2541.82
    8 5 -9 1968.08
    8 5 -8 3191.29
    -8 -5 8 2904.9
    8 5 -8 3969.99
    8 5 -7 7256.03
    -8 -5 7 6305.46
    8 5 -7 7386.2
    -8 -5 6 2709.08
    8 5 -6 2997.63
    8 5 -6 3454.68
    -8 -5 5 719.795
    8 5 -5 857.991
    8 5 -5 397.957
    8 5 -4 161.786
    -8 -5 4 -204.084
    8 5 -4 57.8911
    -8 -5 3 -156.716
    8 5 -3 -113.105
    8 5 -3 71.792
    8 5 -2 713.582
    -8 -5 2 11.298
    8 5 -2 427.664
    -8 -5 1 967.91
    8 5 -1 711.9
    8 5 -1 689.725
    -8 -5 0 665.161
    8 5 0 842.524
    -8 -5 -2 2223.86
    -8 -5 -3 106.769
    7 6 -10 6691.85
    7 6 -9 4818.77
    7 6 -9 4644.03
    -7 -6 8 4263.62
    7 6 -8 4831.82
    7 6 -8 4147.9
    -7 -6 7 6529.73
    7 6 -7 6639.77
    7 6 -7 7730.06
    -7 -6 6 -168.385
    7 6 -6 -123.095
    7 6 -6 39.025
    7 6 -5 3256.55
    -7 -6 5 2198.91
    7 6 -5 2736.27
    -7 -6 4 182.663
    7 6 -4 -77.5187
    7 6 -4 281.172
    -7 -6 3 1289.02
    7 6 -3 823.287
    7 6 -3 1662.18
    -7 -6 2 2906.98
    7 6 -2 2630.8
    7 6 -2 2787.02
    -7 -6 1 3152.86
    7 6 -1 2230.77
    7 6 -1 3298.09
    -7 -6 0 2691.18
    7 6 0 2224.26
    7 6 0 2652.23
    -7 -6 -1 354.588
    -7 -6 -1 557.35
    7 6 1 576.881
    -7 -6 -2 166.586
    -7 -6 -3 29.0903
    6 7 -9 17140.6
    6 7 -9 17239.2
    -6 -7 8 2393.52
    6 7 -8 2473.93
    6 7 -8 2795.37
    -6 -7 7 3068.27
    6 7 -7 3260.49
    6 7 -7 2877.79
    -6 -7 6 -226.258
    6 7 -6 -411.398
    6 7 -6 -157.993
    -6 -7 5 -259.31
    6 7 -5 128.626
    6 7 -5 153.427
    -6 -7 4 5981.99
    6 7 -4 6822.92
    6 7 -4 5620.46
    6 7 -3 10082.3
    -6 -7 3 9415.77
    6 7 -3 9646.21
    6 7 -2 14273
    -6 -7 2 13960.6
    6 7 -2 13836.8
    -6 -7 1 1676.37
    6 7 -1 2415.41
    6 7 -1 2014.93
    6 7 0 -65.6371
    -6 -7 0 109.155
    6 7 0 293.634
    -6 -7 0 -128.599
    -6 -7 -1 -92.288
    -6 -7 -1 60.4757
    6 7 1 147.071
    -6 -7 -2 950.311
    -6 -7 -3 4063.88
    -5 -8 8 2398.7
    5 8 -8 2161.91
    -5 -8 7 1430.85
    5 8 -7 2106.1
    -5 -8 6 3285.24
    5 8 -6 3670.83
    5 8 -6 3820.55
    -5 -8 5 9217.57
    5 8 -5 9421.64
    5 8 -5 9475.09
    -5 -8 4 4108.16
    5 8 -4 4038.31
    5 8 -4 5102.85
    -5 -8 3 11720
    5 8 -3 11358.1
    5 8 -3 10773.8
    -5 -8 2 447.881
    5 8 -2 592.16
    5 8 -2 511.142
    5 8 -1 368.952
    -5 -8 1 11.9644
    5 8 -1 327.42
    -5 -8 1 537.096
    -5 -8 0 1594.11
    5 8 0 2767.85
    -5 -8 0 1791.36
    -5 -8 -1 621.624
    5 8 1 193.031
    -5 -8 -1 222.334
    -5 -8 -2 4584.31
    -4 -9 8 1056.19
    -4 -9 7 11100.3
    -4 -9 6 5317.73
    4 9 -6 5948.95
    -4 -9 5 -478.771
    4 9 -5 3.38051
    -4 -9 4 169.459
    4 9 -4 187.137
    -4 -9 3 4194.34
    4 9 -3 3737.1
    4 9 -3 4241.6
    -4 -9 2 303.366
    4 9 -2 215.241
    4 9 -2 -135.322
    -4 -9 1 1688.43
    4 9 -1 1872.65
    -4 -9 1 1222.76
    -4 -9 0 1477.97
    4 9 0 1864.75
    -4 -9 0 1811.96
    -4 -9 -1 886.892
    -3 -10 7 5633.11
    -3 -10 6 -274.504
    -3 -10 5 -205.065
    -3 -10 4 915.696
    3 10 -4 1128.25
    -3 -10 3 -31.8024
    3 10 -3 146.561
    -3 -10 2 1266.68
    3 10 -2 986.919
    -3 -10 2 1516.86
    -3 -10 1 1897.24
    3 10 -1 1791.76
    -3 -10 1 1599.47
    -3 -10 0 2563.09
    -3 -10 0 3740.77
    8 6 -10 10261.9
    8 6 -9 -138.404
    8 6 -8 555.834
    8 6 -7 -203.96
    8 6 -6 6208.09
    -8 -6 6 5682.34
    8 6 -6 6729.23
    -8 -6 5 1954.66
    8 6 -5 1861.41
    -8 -6 4 2917.03
    8 6 -4 3279.62
    8 6 -4 3197.19
    8 6 -3 496.936
    -8 -6 3 634.513
    8 6 -3 715.936
    8 6 -2 -172.092
    8 6 -1 1552.07
    7 7 -9 1823.46
    7 7 -8 -8.49846
    7 7 -7 14310.6
    7 7 -7 13734.6
    -7 -7 6 3606.21
    7 7 -6 4094.78
    7 7 -6 4406.82
    7 7 -5 2445.62
    -7 -7 5 1666.72
    7 7 -5 2513.38
    7 7 -4 572.471
    -7 -7 4 -64.4542
    7 7 -4 166.986
    -7 -7 3 788.165
    7 7 -3 261.853
    7 7 -3 808.782
    7 7 -2 981.541
    7 7 -2 1000.31
    7 7 -1 -214.854
    7 7 0 6469.39
    6 8 -8 3992.38
    6 8 -7 4504.2
    6 8 -7 3573.69
    -6 -8 6 -170.196
    6 8 -6 24.6878
    6 8 -6 -157.647
    -6 -8 5 -260.507
    6 8 -5 63.9912
    6 8 -5 -155.453
    -6 -8 4 1113.89
    6 8 -4 1497.51
    6 8 -4 1399.3
    6 8 -3 6623.94
    -6 -8 3 7317.29
    6 8 -3 7765.35
    6 8 -2 816.531
    6 8 -2 701.491
    6 8 -1 7691.67
    5 9 -6 361.142
    5 9 -6 594.644
    -5 -9 5 1906.49
    5 9 -5 2315.38
    5 9 -5 1785.86
    -5 -9 4 4946.57
    5 9 -4 5802.33
    5 9 -4 5101.61
    5 9 -3 435.193
    5 9 -3 607.55
    5 9 -2 4603.68
    4 10 -5 34.9624
    4 10 -4 1476.22
    4 10 -4 1630.67
    4 10 -3 210.14
    7 8 -8 115.408
    6 9 -7 3056.02
    6 9 -6 2995.32
_refine_special_details     ?
_reflns_number_total     3071
_reflns_number_gt     2513
_reflns_threshold_expression     'I > 2\s(I)'
_refine_ls_structure_factor_coef     Fsqd
_refine_ls_matrix_type     full
_refine_ls_R_factor_all     0.0618
_refine_ls_R_factor_gt     0.0474
_refine_ls_wR_factor_gt     0.1140
_refine_ls_wR_factor_ref     0.1254
_refine_ls_goodness_of_fit_ref     1.087
_refine_ls_restrained_S_all     1.061
_refine_ls_number_reflns     3071
_refine_ls_number_parameters     283
_refine_ls_number_restraints     213
_refine_ls_hydrogen_treatment     mixed
_refine_ls_weighting_scheme     calc
_refine_ls_weighting_details
              'w=1/[\s^2^(Fo^2^)+(0.0452P)^2^+1.8778P] where P=(Fo^2^+2Fc^2^)/3'
_atom_sites_solution_hydrogens     mixed
_atom_sites_solution_primary     direct
_atom_sites_solution_secondary     ?
_refine_ls_shift/su_max     0.000
_refine_ls_shift/su_mean     0.000
_refine_diff_density_max     0.482
_refine_diff_density_min     -0.839
_refine_ls_extinction_method     none
_refine_ls_extinction_coef     .
loop_
    _atom_type_symbol
    _atom_type_description
    _atom_type_scat_dispersion_real
    _atom_type_scat_dispersion_imag
    _atom_type_scat_source
    'C' 'C' 0.0033 0.0016
                         'International Tables Vol C Tables 4.2.6.8 and 6.1.1.4'
    'H' 'H' 0.0000 0.0000
                         'International Tables Vol C Tables 4.2.6.8 and 6.1.1.4'
    'N' 'N' 0.0061 0.0033
                         'International Tables Vol C Tables 4.2.6.8 and 6.1.1.4'
    'O' 'O' 0.0106 0.0060
                         'International Tables Vol C Tables 4.2.6.8 and 6.1.1.4'
    'S' 'S' 0.1246 0.1234
                         'International Tables Vol C Tables 4.2.6.8 and 6.1.1.4'
    'Ni' 'Ni' 0.3393 1.1124
                         'International Tables Vol C Tables 4.2.6.8 and 6.1.1.4'
_computing_data_collection
;
CrysAlisPro (Agilent, 2012)
;
_computing_cell_refinement
;
CrysAlisPro (Agilent, 2012)
;
_computing_data_reduction
;
CrysAlisPro (Agilent, 2012)
;
_computing_structure_solution
;
<i>XS</i> (Sheldrick, 2008)
;
_computing_structure_refinement
;
SHELXL (Sheldrick, 2008)
;
_computing_molecular_graphics
;
Olex2 (Dolomanov <i>et al.</i>,  2009)
;
_computing_publication_material
;
Olex2 (Dolomanov <i>et al.</i>,  2009)
;
loop_
    _atom_site_type_symbol
    _atom_site_label
    _atom_site_fract_x
    _atom_site_fract_y
    _atom_site_fract_z
    _atom_site_U_iso_or_equiv
    _atom_site_adp_type
    _atom_site_calc_flag
    _atom_site_occupancy
    _atom_site_disorder_assembly
    _atom_site_disorder_group
    Ni Ni1 1.0000 0.5000 1.0000 0.02176(19) Uani d 1 . .
    O O2 1.0198(3) 0.7442(3) 0.9941(2) 0.0260(6) Uani d 1 . .
    H H2A 0.9996 0.7520 0.9230 0.031 Uiso calc 1 . .
    H H2B 0.952(5) 0.803(5) 1.031(4) 0.031 Uiso d 1 . .
    O O3 1.1954(4) 0.4632(3) 0.9188(2) 0.0313(6) Uani d 1 . .
    H H3A 1.1967 0.5296 0.8744 0.038 Uiso calc 1 . .
    H H3B 1.265(6) 0.413(6) 0.943(4) 0.038 Uiso d 1 . .
    O O4 0.8307(3) 0.4307(3) 0.8328(2) 0.0249(5) Uani d 1 . .
    H H4A 0.8770 0.4558 0.7811 0.030 Uiso calc 1 . .
    H H4B 0.748(5) 0.478(5) 0.840(4) 0.030 Uiso d 1 . .
    S S5 0.48964(11) 0.73394(10) 0.85461(7) 0.0223(2) Uani d 1 . .
    O O6 0.6221(5) 0.6546(6) 0.9048(4) 0.0389(13) Uani d 0.655(5) A 1
    O O7 0.4212(6) 0.8513(5) 0.9337(4) 0.0368(12) Uani d 0.655(5) A 1
    O O8 0.3539(5) 0.6107(5) 0.7699(3) 0.0321(11) Uani d 0.655(5) A 1
    O O9 0.6135(9) 0.7895(10) 0.9785(6) 0.029(2) Uani d 0.345(5) A 2
    O O10 0.3282(9) 0.7681(11) 0.8587(7) 0.031(2) Uani d 0.345(5) A 2
    O O11 0.5153(9) 0.5620(9) 0.8093(6) 0.0245(18) Uani d 0.345(5) A 2
    C C12 0.5705(4) 0.8478(4) 0.7634(3) 0.0213(7) Uani d 1 . .
    C C13 0.6412(4) 1.0124(4) 0.8098(3) 0.0213(7) Uani d 1 . .
    H H13 0.6409 1.0658 0.8891 0.026 Uiso calc 1 . .
    N N14 0.7090(4) 1.0941(4) 0.7428(2) 0.0212(6) Uani d 1 . .
    H H14 0.744(5) 1.190(5) 0.774(3) 0.025 Uiso d 1 . .
    C C15 0.7152(4) 1.0268(4) 0.6280(3) 0.0196(7) Uani d 1 . .
    C C16 0.6429(4) 0.8599(4) 0.5784(3) 0.0201(7) Uani d 1 . .
    C C17 0.5717(4) 0.7727(4) 0.6481(3) 0.0208(7) Uani d 1 . .
    H H17 0.5240 0.6610 0.6158 0.025 Uiso calc 1 . .
    C C18 0.7910(4) 1.1199(4) 0.5627(3) 0.0210(7) Uani d 1 . .
    H H18 0.8376 1.2317 0.5962 0.025 Uiso calc 1 . .
    C C19 0.7951(4) 1.0426(4) 0.4485(3) 0.0209(7) Uani d 1 . .
    C C20 0.7240(5) 0.8766(4) 0.3960(3) 0.0240(7) Uani d 1 . .
    C C21 0.6498(4) 0.7865(4) 0.4600(3) 0.0231(7) Uani d 1 . .
    O O22 0.5812(4) 0.6280(3) 0.4145(2) 0.0337(6) Uani d 1 . .
    H H22 0.6086 0.5913 0.3501 0.051 Uiso calc 1 . .
    O O23 0.7252(4) 0.7973(3) 0.2843(2) 0.0374(7) Uani d 1 . .
    H H23 0.7859 0.8556 0.2560 0.056 Uiso calc 1 . .
    O O24 0.8641(3) 1.1125(3) 0.3741(2) 0.0254(5) Uani d 1 . .
    C C25 0.9285(4) 1.2848(4) 0.4117(3) 0.0242(7) Uani d 1 . .
    H H25A 1.0146 1.3044 0.4872 0.029 Uiso calc 1 . .
    H H25B 0.8362 1.3544 0.4246 0.029 Uiso calc 1 . .
    C C26 1.0064(4) 1.3300(5) 0.3152(3) 0.0271(8) Uani d 1 . .
    O O27 1.0256(3) 1.2204(3) 0.2309(2) 0.0341(6) Uani d 1 . .
    O O28 1.0496(4) 1.4828(4) 0.3317(2) 0.0424(8) Uani d 1 . .
    O O29 1.1564(6) 1.0664(4) 0.8667(3) 0.0543(10) Uani d 1 . .
    H H29A 1.088(5) 0.986(5) 0.829(4) 0.065 Uiso d 1 . .
    H H29B 1.242(4) 1.041(6) 0.908(4) 0.065 Uiso d 1 . .
loop_
    _atom_site_aniso_label
    _atom_site_aniso_U_11
    _atom_site_aniso_U_22
    _atom_site_aniso_U_33
    _atom_site_aniso_U_12
    _atom_site_aniso_U_13
    _atom_site_aniso_U_23
    Ni1 0.0296(4) 0.0192(3) 0.0192(3) -0.0028(2) 0.0124(3) 0.0049(2)
    O2 0.0364(15) 0.0224(12) 0.0229(13) 0.0015(11) 0.0139(11) 0.0064(10)
    O3 0.0401(16) 0.0279(14) 0.0321(15) -0.0007(11) 0.0206(13) 0.0089(11)
    O4 0.0304(14) 0.0262(13) 0.0218(12) -0.0041(10) 0.0120(11) 0.0091(10)
    S5 0.0271(5) 0.0246(4) 0.0205(4) -0.0015(3) 0.0129(3) 0.0105(3)
    O6 0.030(2) 0.059(3) 0.043(3) 0.008(2) 0.0156(19) 0.036(2)
    O7 0.061(3) 0.030(2) 0.031(2) 0.004(2) 0.034(2) 0.0087(18)
    O8 0.037(2) 0.039(2) 0.0203(19) -0.0153(18) 0.0114(16) 0.0079(16)
    O9 0.030(4) 0.039(4) 0.020(3) -0.011(3) 0.004(3) 0.018(3)
    O10 0.021(3) 0.048(5) 0.036(5) 0.004(3) 0.012(3) 0.027(4)
    O11 0.029(4) 0.026(3) 0.021(4) -0.007(3) 0.007(3) 0.011(3)
    C12 0.0217(16) 0.0264(16) 0.0218(16) 0.0010(13) 0.0103(13) 0.0134(13)
    C13 0.0234(17) 0.0279(17) 0.0168(15) 0.0005(13) 0.0095(13) 0.0100(13)
    N14 0.0248(15) 0.0224(14) 0.0181(14) -0.0035(12) 0.0079(11) 0.0065(11)
    C15 0.0195(16) 0.0250(16) 0.0176(15) 0.0006(13) 0.0072(12) 0.0096(12)
    C16 0.0199(16) 0.0255(16) 0.0177(15) 0.0013(13) 0.0066(12) 0.0090(13)
    C17 0.0203(16) 0.0243(16) 0.0206(16) -0.0007(13) 0.0066(13) 0.0100(13)
    C18 0.0208(16) 0.0268(17) 0.0193(15) -0.0012(13) 0.0067(13) 0.0125(13)
    C19 0.0218(16) 0.0251(16) 0.0227(16) 0.0039(13) 0.0110(13) 0.0144(13)
    C20 0.0330(19) 0.0274(17) 0.0165(15) 0.0046(14) 0.0114(14) 0.0093(13)
    C21 0.0301(18) 0.0247(16) 0.0173(15) -0.0015(14) 0.0085(13) 0.0086(13)
    O22 0.0572(18) 0.0255(13) 0.0210(13) -0.0090(12) 0.0187(12) 0.0044(10)
    O23 0.072(2) 0.0257(13) 0.0224(13) -0.0002(13) 0.0269(13) 0.0076(11)
    O24 0.0367(14) 0.0249(12) 0.0214(12) 0.0000(10) 0.0168(10) 0.0108(10)
    C25 0.0257(18) 0.0297(18) 0.0201(16) -0.0045(14) 0.0080(14) 0.0110(14)
    C26 0.0219(17) 0.041(2) 0.0224(17) -0.0031(15) 0.0059(14) 0.0172(15)
    O27 0.0420(16) 0.0423(15) 0.0316(14) 0.0108(12) 0.0238(12) 0.0211(12)
    O28 0.0592(19) 0.0433(16) 0.0254(14) -0.0226(14) 0.0169(13) 0.0088(12)
    O29 0.113(3) 0.0303(16) 0.0419(19) 0.0166(17) 0.057(2) 0.0147(14)
_geom_special_details
;
All e.s.d.'s (except the e.s.d. in the dihedral angle between two l.s. planes)
are estimated using the full covariance matrix. The cell e.s.d.'s are taken
into account individually in the estimation of e.s.d.'s in distances, angles
and torsion angles; correlations between e.s.d.'s in cell parameters are only
used when they are defined by crystal symmetry. An approximate (isotropic)
treatment of cell e.s.d.'s is used for estimating e.s.d.'s involving l.s.
planes.
;
loop_
    _geom_bond_atom_site_label_1
    _geom_bond_atom_site_label_2
    _geom_bond_site_symmetry_2
    _geom_bond_distance
    _geom_bond_publ_flag
    Ni1 O2 . 2.038(2) ?
    Ni1 O2 2_767 2.038(2) ?
    Ni1 O3 2_767 2.034(3) ?
    Ni1 O3 . 2.034(3) ?
    Ni1 O4 2_767 2.106(2) ?
    Ni1 O4 . 2.106(2) ?
    O2 H2A . 0.8400 ?
    O2 H2B . 0.88(4) ?
    O3 H3A . 0.8400 ?
    O3 H3B . 0.76(5) ?
    O4 H4A . 0.8400 ?
    O4 H4B . 0.81(4) ?
    S5 O6 . 1.387(4) ?
    S5 O7 . 1.423(4) ?
    S5 O8 . 1.500(4) ?
    S5 O9 . 1.556(7) ?
    S5 O10 . 1.371(7) ?
    S5 O11 . 1.454(7) ?
    S5 C12 . 1.779(3) ?
    C12 C13 . 1.399(5) ?
    C12 C17 . 1.377(5) ?
    C13 H13 . 0.9500 ?
    C13 N14 . 1.331(4) ?
    N14 H14 . 0.81(4) ?
    N14 C15 . 1.368(4) ?
    C15 C16 . 1.423(5) ?
    C15 C18 . 1.409(4) ?
    C16 C17 . 1.399(4) ?
    C16 C21 . 1.419(5) ?
    C17 H17 . 0.9500 ?
    C18 H18 . 0.9500 ?
    C18 C19 . 1.375(5) ?
    C19 C20 . 1.419(5) ?
    C19 O24 . 1.351(4) ?
    C20 C21 . 1.374(4) ?
    C20 O23 . 1.348(4) ?
    C21 O22 . 1.350(4) ?
    O22 H22 . 0.8400 ?
    O23 H23 . 0.8400 ?
    O24 C25 . 1.436(4) ?
    C25 H25A . 0.9900 ?
    C25 H25B . 0.9900 ?
    C25 C26 . 1.522(4) ?
    C26 O27 . 1.242(5) ?
    C26 O28 . 1.258(5) ?
    O29 H29A . 0.827(19) ?
    O29 H29B . 0.826(19) ?
loop_
    _geom_angle_atom_site_label_1
    _geom_angle_atom_site_label_2
    _geom_angle_atom_site_label_3
    _geom_angle_site_symmetry_1
    _geom_angle_site_symmetry_3
    _geom_angle
    _geom_angle_publ_flag
    O2 Ni1 O2 2_767 . 180.0 ?
    O2 Ni1 O4 . . 92.67(10) ?
    O2 Ni1 O4 2_767 2_767 92.67(10) ?
    O2 Ni1 O4 2_767 . 87.33(10) ?
    O2 Ni1 O4 . 2_767 87.33(10) ?
    O3 Ni1 O2 2_767 . 90.14(11) ?
    O3 Ni1 O2 . . 89.86(11) ?
    O3 Ni1 O2 2_767 2_767 89.86(11) ?
    O3 Ni1 O2 . 2_767 90.14(11) ?
    O3 Ni1 O3 2_767 . 180.0 ?
    O3 Ni1 O4 . 2_767 90.58(11) ?
    O3 Ni1 O4 2_767 2_767 89.43(11) ?
    O3 Ni1 O4 . . 89.42(11) ?
    O3 Ni1 O4 2_767 . 90.57(11) ?
    O4 Ni1 O4 2_767 . 180.0 ?
    Ni1 O2 H2A . . 109.5 ?
    Ni1 O2 H2B . . 113(3) ?
    H2A O2 H2B . . 109.2 ?
    Ni1 O3 H3A . . 109.5 ?
    Ni1 O3 H3B . . 119(4) ?
    H3A O3 H3B . . 129.1 ?
    Ni1 O4 H4A . . 109.5 ?
    Ni1 O4 H4B . . 106(3) ?
    H4A O4 H4B . . 113.9 ?
    O6 S5 O7 . . 117.0(3) ?
    O6 S5 O8 . . 111.0(3) ?
    O6 S5 C12 . . 106.2(2) ?
    O7 S5 O8 . . 111.2(3) ?
    O7 S5 C12 . . 105.9(2) ?
    O8 S5 C12 . . 104.47(18) ?
    O9 S5 C12 . . 104.9(3) ?
    O10 S5 O9 . . 112.3(5) ?
    O10 S5 O11 . . 117.2(5) ?
    O10 S5 C12 . . 110.5(3) ?
    O11 S5 O9 . . 105.7(4) ?
    O11 S5 C12 . . 105.3(3) ?
    C13 C12 S5 . . 120.3(2) ?
    C17 C12 S5 . . 120.4(3) ?
    C17 C12 C13 . . 119.2(3) ?
    C12 C13 H13 . . 120.0 ?
    N14 C13 C12 . . 119.9(3) ?
    N14 C13 H13 . . 120.0 ?
    C13 N14 H14 . . 115(3) ?
    C13 N14 C15 . . 123.9(3) ?
    C15 N14 H14 . . 121(3) ?
    N14 C15 C16 . . 117.3(3) ?
    N14 C15 C18 . . 120.9(3) ?
    C18 C15 C16 . . 121.9(3) ?
    C17 C16 C15 . . 119.3(3) ?
    C17 C16 C21 . . 122.3(3) ?
    C21 C16 C15 . . 118.3(3) ?
    C12 C17 C16 . . 120.4(3) ?
    C12 C17 H17 . . 119.8 ?
    C16 C17 H17 . . 119.8 ?
    C15 C18 H18 . . 121.3 ?
    C19 C18 C15 . . 117.5(3) ?
    C19 C18 H18 . . 121.3 ?
    C18 C19 C20 . . 122.2(3) ?
    O24 C19 C18 . . 125.3(3) ?
    O24 C19 C20 . . 112.4(3) ?
    C21 C20 C19 . . 120.0(3) ?
    O23 C20 C19 . . 123.8(3) ?
    O23 C20 C21 . . 116.2(3) ?
    C20 C21 C16 . . 120.1(3) ?
    O22 C21 C16 . . 117.5(3) ?
    O22 C21 C20 . . 122.4(3) ?
    C21 O22 H22 . . 109.5 ?
    C20 O23 H23 . . 109.5 ?
    C19 O24 C25 . . 118.6(3) ?
    O24 C25 H25A . . 110.1 ?
    O24 C25 H25B . . 110.1 ?
    O24 C25 C26 . . 108.1(3) ?
    H25A C25 H25B . . 108.4 ?
    C26 C25 H25A . . 110.1 ?
    C26 C25 H25B . . 110.1 ?
    O27 C26 C25 . . 120.6(3) ?
    O27 C26 O28 . . 125.5(3) ?
    O28 C26 C25 . . 113.9(3) ?
    H29A O29 H29B . . 114(3) ?
loop_
    _geom_torsion_atom_site_label_1
    _geom_torsion_atom_site_label_2
    _geom_torsion_atom_site_label_3
    _geom_torsion_atom_site_label_4
    _geom_torsion_site_symmetry_1
    _geom_torsion_site_symmetry_2
    _geom_torsion_site_symmetry_3
    _geom_torsion_site_symmetry_4
    _geom_torsion
    _geom_torsion_publ_flag
    S5 C12 C13 N14 . . . . 176.7(3) ?
    S5 C12 C17 C16 . . . . -176.8(3) ?
    O6 S5 C12 C13 . . . . -90.9(4) ?
    O6 S5 C12 C17 . . . . 85.9(4) ?
    O7 S5 C12 C13 . . . . 34.2(4) ?
    O7 S5 C12 C17 . . . . -149.0(3) ?
    O8 S5 C12 C13 . . . . 151.7(3) ?
    O8 S5 C12 C17 . . . . -31.5(4) ?
    O9 S5 C12 C13 . . . . -37.7(4) ?
    O9 S5 C12 C17 . . . . 139.1(4) ?
    O10 S5 C12 C13 . . . . 83.5(5) ?
    O10 S5 C12 C17 . . . . -99.7(5) ?
    O11 S5 C12 C13 . . . . -149.1(4) ?
    O11 S5 C12 C17 . . . . 27.7(4) ?
    C12 C13 N14 C15 . . . . -0.2(5) ?
    C13 C12 C17 C16 . . . . 0.0(5) ?
    C13 N14 C15 C16 . . . . 0.6(5) ?
    C13 N14 C15 C18 . . . . -179.1(3) ?
    N14 C15 C16 C17 . . . . -0.8(5) ?
    N14 C15 C16 C21 . . . . -179.2(3) ?
    N14 C15 C18 C19 . . . . 178.9(3) ?
    C15 C16 C17 C12 . . . . 0.5(5) ?
    C15 C16 C21 C20 . . . . -0.4(5) ?
    C15 C16 C21 O22 . . . . 179.8(3) ?
    C15 C18 C19 C20 . . . . 1.0(5) ?
    C15 C18 C19 O24 . . . . -179.3(3) ?
    C16 C15 C18 C19 . . . . -0.9(5) ?
    C17 C12 C13 N14 . . . . -0.2(5) ?
    C17 C16 C21 C20 . . . . -178.7(3) ?
    C17 C16 C21 O22 . . . . 1.5(5) ?
    C18 C15 C16 C17 . . . . 179.0(3) ?
    C18 C15 C16 C21 . . . . 0.6(5) ?
    C18 C19 C20 C21 . . . . -0.9(5) ?
    C18 C19 C20 O23 . . . . 179.7(3) ?
    C18 C19 O24 C25 . . . . -4.8(5) ?
    C19 C20 C21 C16 . . . . 0.6(5) ?
    C19 C20 C21 O22 . . . . -179.6(3) ?
    C19 O24 C25 C26 . . . . 177.2(3) ?
    C20 C19 O24 C25 . . . . 174.9(3) ?
    C21 C16 C17 C12 . . . . 178.8(3) ?
    O23 C20 C21 C16 . . . . 180.0(3) ?
    O23 C20 C21 O22 . . . . -0.2(5) ?
    O24 C19 C20 C21 . . . . 179.4(3) ?
    O24 C19 C20 O23 . . . . 0.0(5) ?
    O24 C25 C26 O27 . . . . -9.2(5) ?
    O24 C25 C26 O28 . . . . 172.1(3) ?
loop_
    _geom_hbond_atom_site_label_d
    _geom_hbond_atom_site_label_h
    _geom_hbond_atom_site_label_a
    _geom_hbond_site_symmetry_d
    _geom_hbond_site_symmetry_h
    _geom_hbond_site_symmetry_a
    _geom_hbond_distance_dh
    _geom_hbond_distance_ha
    _geom_hbond_distance_da
    _geom_hbond_angle_dha
    _geom_hbond_publ_flag
    O2 H2A O27 1_555 1_555 2_776 0.84 1.86 2.694(3) 175 y
    O2 H2B O29 1_555 1_555 2_777 0.88(4) 1.85(4) 2.718(5) 169(4) y
    O3 H3A O8 1_555 1_555 1_655 0.84 2.14 2.829(5) 139 y
    O3 H3B O6 1_555 1_555 2_767 0.76(5) 2.05(5) 2.691(5) 142(5) y
    O4 H4A O28 1_555 1_555 2_776 0.84 1.73 2.569(4) 173 y
    O4 H4B O6 1_555 1_555 1_555 0.81(4) 1.95(4) 2.709(5) 156(4) y
    N14 H14 O4 1_555 1_555 1_565 0.81(4) 2.00(4) 2.809(4) 174(3) y
    O22 H22 O8 1_555 1_555 2_666 0.84 2.03 2.779(5) 147 y
    O23 H23 O29 1_555 1_555 2_776 0.84 1.85 2.625(5) 153 y
    O29 H29A O27 1_555 1_555 2_776 0.83(4) 1.82(4) 2.630(4) 165(4) y
    O29 H29B O7 1_555 1_555 1_655 0.83(4) 2.23(4) 2.959(6) 148(5) y
    C13 H13 O7 1_555 1_555 2_677 0.95 2.24 3.166(6) 165 y
    C17 H17 O22 1_555 1_555 2_666 0.95 2.43 3.354(4) 166 y
    C18 H18 O28 1_555 1_555 2_786 0.95 2.40 3.345(5) 176 y
_iucr_refine_instructions_details
;
    hai4.res created by SHELXL-2014/7
TITL HAI4 in P-1 No.2
REM EQIV $1 2-X,2-Y,2-Z
REM DFIX 1.8 H29b O9_$1
CELL 0.71073 8.163193 8.282902 11.849242 102.3163 102.2502 93.0029
ZERR 2 0.000546 0.000559 0.00079 0.0057 0.0057 0.0055
LATT 1
SFAC C H N O S Ni
UNIT 22 32 2 24 2 1
DFIX 0.85 O29 H29a O29 H29b
DFIX 1.39 H29a H29b
RIGU
L.S. 10
PLAN  5
TEMP -173.15
HTAB
BOND $H
CONF
MORE -1
fmap 2
acta 50
SHEL 999 0.8
REM <olex2.extras>
REM <HklSrc "%.\\HAI4.hkl">
REM </olex2.extras>
WGHT    0.045200    1.877800
FVAR       5.06078   0.65504
NI1   6    1.000000    0.500000    1.000000    10.50000    0.02960    0.01922 =
         0.01920    0.00487    0.01238   -0.00280
O2    4    1.019836    0.744187    0.994079    11.00000    0.03640    0.02237 =
         0.02289    0.00638    0.01393    0.00148
AFIX 147
H2A   2    0.999584    0.751987    0.923026    11.00000   -1.20000
AFIX   0
H2B   2    0.952461    0.802991    1.031193    11.00000   -1.20000
O3    4    1.195380    0.463187    0.918817    11.00000    0.04008    0.02789 =
         0.03208    0.00886    0.02063   -0.00072
AFIX 147
H3A   2    1.196747    0.529636    0.874392    11.00000   -1.20000
AFIX   0
H3B   2    1.265031    0.413113    0.942675    11.00000   -1.20000
O4    4    0.830655    0.430750    0.832833    11.00000    0.03038    0.02622 =
         0.02181    0.00908    0.01197   -0.00407
AFIX 147
H4A   2    0.877008    0.455787    0.781146    11.00000   -1.20000
AFIX   0
H4B   2    0.748083    0.477710    0.839984    11.00000   -1.20000
S5    5    0.489641    0.733942    0.854607    11.00000    0.02710    0.02463 =
         0.02048    0.01048    0.01288   -0.00151
PART 1
O6    4    0.622135    0.654626    0.904838    21.00000    0.02985    0.05904 =
         0.04297    0.03638    0.01559    0.00839
O7    4    0.421212    0.851271    0.933720    21.00000    0.06117    0.02953 =
         0.03113    0.00873    0.03363    0.00359
O8    4    0.353917    0.610711    0.769929    21.00000    0.03723    0.03926 =
         0.02026    0.00794    0.01139   -0.01531
PART 0
PART 2
O9    4    0.613528    0.789514    0.978493   -21.00000    0.03034    0.03902 =
         0.02030    0.01795    0.00374   -0.01117
O10   4    0.328246    0.768094    0.858675   -21.00000    0.02138    0.04758 =
         0.03603    0.02735    0.01189    0.00391
O11   4    0.515284    0.561997    0.809265   -21.00000    0.02850    0.02609 =
         0.02100    0.01082    0.00742   -0.00688
PART 0
C12   1    0.570480    0.847839    0.763390    11.00000    0.02167    0.02639 =
         0.02184    0.01338    0.01030    0.00096
C13   1    0.641195    1.012426    0.809829    11.00000    0.02339    0.02786 =
         0.01685    0.00998    0.00946    0.00052
AFIX  43
H13   2    0.640868    1.065819    0.889133    11.00000   -1.20000
AFIX   0
N14   3    0.708951    1.094144    0.742752    11.00000    0.02480    0.02244 =
         0.01806    0.00654    0.00792   -0.00348
H14   2    0.744130    1.189907    0.774083    11.00000   -1.20000
C15   1    0.715180    1.026789    0.627998    11.00000    0.01950    0.02502 =
         0.01762    0.00957    0.00723    0.00059
C16   1    0.642878    0.859906    0.578395    11.00000    0.01988    0.02549 =
         0.01772    0.00898    0.00661    0.00130
C17   1    0.571747    0.772694    0.648144    11.00000    0.02034    0.02430 =
         0.02061    0.00996    0.00656   -0.00071
AFIX  43
H17   2    0.524031    0.660968    0.615824    11.00000   -1.20000
AFIX   0
C18   1    0.791027    1.119865    0.562683    11.00000    0.02080    0.02680 =
         0.01935    0.01251    0.00674   -0.00124
AFIX  43
H18   2    0.837594    1.231708    0.596203    11.00000   -1.20000
AFIX   0
C19   1    0.795096    1.042648    0.448533    11.00000    0.02184    0.02505 =
         0.02272    0.01441    0.01103    0.00387
C20   1    0.724001    0.876556    0.395986    11.00000    0.03296    0.02742 =
         0.01652    0.00930    0.01142    0.00460
C21   1    0.649842    0.786538    0.460013    11.00000    0.03005    0.02466 =
         0.01730    0.00864    0.00851   -0.00154
O22   4    0.581205    0.627956    0.414478    11.00000    0.05719    0.02547 =
         0.02102    0.00438    0.01866   -0.00896
AFIX 147
H22   2    0.608607    0.591284    0.350060    11.00000   -1.50000
AFIX   0
O23   4    0.725171    0.797279    0.284299    11.00000    0.07180    0.02571 =
         0.02238    0.00759    0.02686   -0.00017
AFIX 147
H23   2    0.785860    0.855568    0.255990    11.00000   -1.50000
AFIX   0
O24   4    0.864147    1.112550    0.374094    11.00000    0.03670    0.02486 =
         0.02142    0.01083    0.01682   -0.00003
C25   1    0.928550    1.284845    0.411684    11.00000    0.02571    0.02971 =
         0.02012    0.01103    0.00805   -0.00455
AFIX  23
H25A  2    1.014641    1.304379    0.487193    11.00000   -1.20000
H25B  2    0.836248    1.354442    0.424563    11.00000   -1.20000
AFIX   0
C26   1    1.006403    1.329983    0.315170    11.00000    0.02192    0.04118 =
         0.02239    0.01723    0.00590   -0.00312
O27   4    1.025626    1.220371    0.230862    11.00000    0.04196    0.04231 =
         0.03155    0.02107    0.02380    0.01084
O28   4    1.049634    1.482782    0.331741    11.00000    0.05924    0.04329 =
         0.02535    0.00884    0.01689   -0.02260
O29   4    1.156370    1.066430    0.866719    11.00000    0.11252    0.03032 =
         0.04191    0.01465    0.05659    0.01657
H29A  2    1.087742    0.986008    0.829411    11.00000   -1.20000
H29B  2    1.241734    1.041184    0.908015    11.00000   -1.20000
HKLF 4
REM  HAI4 in P-1 No.2
REM R1 =  0.0474 for    2513 Fo > 4sig(Fo)  and  0.0618 for all    3071 data
REM    283 parameters refined using    213 restraints
END
WGHT      0.0451      1.8890
REM Instructions for potential hydrogen bonds
EQIV $1 -x+2, -y+2, -z+1
HTAB O2 O27_$1
EQIV $2 -x+2, -y+2, -z+2
HTAB O2 O29_$2
EQIV $3 x+1, y, z
HTAB O3 S5_$3
HTAB O3 O8_$3
HTAB O3 O10_$3
EQIV $4 -x+2, -y+1, -z+2
HTAB O3 O6_$4
HTAB O3 O9_$4
HTAB O4 O28_$1
HTAB O4 O6
HTAB O4 O11
EQIV $5 -x+1, -y+2, -z+2
HTAB C13 O7_$5
EQIV $6 x, y+1, z
HTAB N14 O4_$6
EQIV $7 -x+1, -y+1, -z+1
HTAB C17 O22_$7
EQIV $8 -x+2, -y+3, -z+1
HTAB C18 O28_$8
HTAB O22 O8_$7
HTAB O22 O11_$7
HTAB O22 O23
HTAB O23 O24
HTAB O23 O29_$1
HTAB C25 O28_$8
EQIV $9 -x+1, -y+2, -z+1
HTAB C25 O8_$9
HTAB O29 O24_$1
HTAB O29 O27_$1
HTAB O29 O7_$3
HTAB O29 O9_$2
HTAB O29 O10_$3
REM Highest difference peak  0.482,  deepest hole -0.839,  1-sigma level  0.096
Q1    1   0.4255  0.5899  0.7984  11.00000  0.05    0.48
Q2    1   0.7569  0.9590  0.4156  11.00000  0.05    0.46
Q3    1   0.6512  0.8227  0.5120  11.00000  0.05    0.42
Q4    1   0.3336  0.6963  0.7991  11.00000  0.05    0.41
Q5    1   0.9404  1.5143  0.3057  11.00000  0.05    0.41
REM The information below was added by Olex2.
REM
REM R1 = 0.0474 for 2513 Fo > 4sig(Fo) and 0.0618 for all 8729 data
REM n/a parameters refined using n/a restraints
REM Highest difference peak 0.48, deepest hole -0.84
REM Mean Shift 0, Max Shift 0.000.
REM +++ Tabular Listing of Refinement Information +++
REM R1_all = 0.0618
REM R1_gt = 0.0474
REM wR_ref = 0.1254
REM GOOF = 1.087
REM Shift_max = 0.000
REM Shift_mean = 0
REM Reflections_all = 8729
REM Reflections_gt = 2513
REM Parameters = n/a
REM Hole = -0.84
REM Peak = 0.48
REM Flack = n/a
;
