# Supplementary material for: Crystal structure of hexa­aqua­nickel(II) bis{2-[(5,6-di­hy­droxy-3-sul­fon­ato­quino­lin-1-ium-7-yl)oxy]acetate} dihydrate
Source: Acta Crystallogr E Crystallogr Commun. 2015 Aug 26;71(Pt 9):1105–8. doi: 10.1107/S2056989015015662 (PMC4555394; doi:10.1107/S2056989015015662)
Supplement: Supplementary file 2 [file e-71-01105-Isup2.hkl]

#
# h,k,l, Fc-squared, Fo-squared, sigma(Fo-squared), status flag
#
data_I
_shelx_title ' HAI4 in P-1 No.2'
_shelx_refln_list_code          4
_shelx_F_calc_maximum      188.56
_exptl_crystal_F_000       430.00
_reflns_d_resolution_high  0.8000

loop_
 _space_group_symop_operation_xyz
 'x, y, z'
 '-x, -y, -z'

_cell_length_a     8.1632
_cell_length_b     8.2829
_cell_length_c    11.8492
_cell_angle_alpha 102.316
_cell_angle_beta  102.250
_cell_angle_gamma  93.003

_shelx_F_squared_multiplier     1.000

loop_
 _refln_index_h
 _refln_index_k
 _refln_index_l
 _refln_F_squared_calc
 _refln_F_squared_meas
 _refln_F_squared_sigma
 _refln_observed_status
   2   0   0       1291.27       1228.68        10.35 o
   3   0   0        997.04       1044.40        11.78 o
   4   0   0       1029.09        944.56        15.35 o
   5   0   0        856.42        834.42        18.92 o
   6   0   0       1085.01       1181.79        24.81 o
   7   0   0         36.01         39.40         5.15 o
   8   0   0        147.89        131.57         9.96 o
   9   0   0          0.62         -4.66         4.66 o
  -9   1   0         12.21         13.12         6.40 o
  -8   1   0          0.84          1.47         4.79 o
  -7   1   0        123.51        119.09         8.31 o
  -6   1   0        105.63        101.19         6.92 o
  -5   1   0        467.53        436.65        17.87 o
  -4   1   0        509.15        525.36        14.44 o
  -3   1   0          2.14          9.00         1.39 o
  -2   1   0      13844.15      14737.39        43.54 o
  -1   1   0        807.52        684.99        11.32 o
   1   1   0       3277.47       3394.44        17.99 o
   2   1   0        547.31        531.96         5.39 o
   3   1   0        375.99        415.70         6.60 o
   4   1   0        369.13        331.15         8.36 o
   5   1   0        869.35        894.47        17.76 o
   6   1   0        611.32        604.38        18.53 o
   7   1   0         43.87         29.06         4.51 o
   8   1   0        185.77        185.96        12.15 o
   9   1   0          4.66          2.87         3.35 o
  -9   2   0         86.53         90.49        23.00 o
  -8   2   0         13.60         10.21         4.32 o
  -7   2   0        180.08        173.82         9.32 o
  -6   2   0         24.23         21.99         3.72 o
  -5   2   0        241.59        221.57         9.55 o
  -4   2   0         20.95         29.42         2.78 o
  -3   2   0         78.16        107.44         6.25 o
  -2   2   0       2533.94       2790.01        21.10 o
  -1   2   0       2595.26       2619.76        26.61 o
   0   2   0         37.31         75.80         2.70 o
   1   2   0       2896.00       2929.52        18.02 o
   2   2   0       2014.87       1960.07        17.58 o
   3   2   0          3.50         10.87         2.12 o
   4   2   0        244.32        274.08         9.74 o
   5   2   0        681.57        646.55        20.86 o
   6   2   0         20.65         11.34         2.69 o
   7   2   0         62.62         64.61         8.54 o
   8   2   0          2.29         -3.03         4.86 o
   9   2   0          0.61         -1.02         4.82 o
  -9   3   0         13.27          9.78        14.16 o
  -8   3   0         31.59         44.62         8.19 o
  -7   3   0        118.80        105.09        16.06 o
  -6   3   0         34.94         60.85        56.62 o
  -5   3   0         35.07         32.31         5.90 o
  -4   3   0        315.86        301.04        25.14 o
  -3   3   0          4.21         16.45         5.23 o
  -2   3   0          1.99          4.65         2.35 o
  -1   3   0       2743.04       2811.16        20.73 o
   0   3   0       2372.11       2599.96        18.99 o
   1   3   0         50.14         17.50         1.81 o
   2   3   0         74.63         80.86         3.89 o
   3   3   0        690.62        747.28        11.63 o
   4   3   0        200.96        200.52        10.02 o
   5   3   0        887.89        902.62        31.74 o
   6   3   0         17.94         19.39         4.03 o
   7   3   0        248.14        280.08        18.29 o
   8   3   0         33.09         13.81         4.95 o
   9   3   0        111.89        114.51        13.33 o
  -9   4   0          3.74          5.32        12.63 o
  -8   4   0        128.06        180.32        23.57 o
  -7   4   0         57.92         67.38        14.14 o
  -6   4   0        481.72        526.51        31.95 o
  -5   4   0        130.08        138.56        12.00 o
  -4   4   0        978.76        970.31        28.60 o
  -3   4   0        405.73        372.65        16.33 o
  -2   4   0       3346.58       3343.08        45.14 o
  -1   4   0        151.10         87.59         5.03 o
   0   4   0       1226.65       1097.18        18.41 o
   1   4   0       2977.72       3415.86        34.08 o
   2   4   0       1226.78       1224.68        21.57 o
   3   4   0        261.89        210.70        15.16 o
   4   4   0       2343.40       2533.33        31.69 o
   5   4   0        230.30        211.25         9.97 o
   6   4   0        452.26        461.49        15.83 o
   7   4   0          5.31         -0.63         3.46 o
   8   4   0         34.75         34.09         7.44 o
  -9   5   0         21.50         46.16        14.54 o
  -8   5   0         47.13         70.07        15.66 o
  -7   5   0         53.87         43.00        11.41 o
  -6   5   0         95.81         98.89        11.78 o
  -5   5   0         15.96         26.99         5.87 o
  -4   5   0        669.43        714.03        26.28 o
  -3   5   0          4.56          6.37         2.77 o
  -2   5   0         40.21         20.74         2.69 o
  -1   5   0       1721.18       1894.52        43.27 o
   0   5   0        355.67        376.79        12.19 o
   1   5   0        679.55        709.58        14.38 o
   2   5   0       1308.34       1363.30        27.93 o
   3   5   0         16.78         13.85         2.59 o
   4   5   0        463.11        465.30        14.52 o
   5   5   0          3.69          2.76         2.41 o
   6   5   0        187.70        188.42        10.78 o
   7   5   0          2.34          0.40         2.61 o
   8   5   0         35.09         29.20         7.41 o
  -8   6   0         29.19         23.61        11.05 o
  -7   6   0         61.95         85.18        11.87 o
  -6   6   0         58.71         46.72         8.40 o
  -5   6   0        467.25        485.24        24.79 o
  -4   6   0         18.91         19.24        10.80 o
  -3   6   0       1744.44       1847.75        43.04 o
  -2   6   0         84.17         61.67         5.38 o
  -1   6   0        384.50        365.70        15.26 o
   0   6   0         15.55         12.15         2.09 o
   1   6   0         42.99         39.69         4.72 o
   2   6   0         27.31         32.66         4.40 o
   3   6   0        207.31        244.63        10.65 o
   4   6   0         49.96         49.01         5.20 o
   5   6   0        232.55        231.92        11.70 o
   6   6   0          0.91          2.90         2.67 o
   7   6   0         84.66         99.19        10.47 o
  -7   7   0         38.47         55.85        10.54 o
  -6   7   0          8.83          6.87         6.02 o
  -5   7   0        205.83        237.94        18.80 o
  -4   7   0         29.81         34.16         6.98 o
  -3   7   0        352.04        326.93        19.77 o
  -2   7   0          6.21          5.27         3.01 o
  -1   7   0        136.30        113.02         9.40 o
   0   7   0         69.32         76.54         6.69 o
   1   7   0        667.43        732.04        21.14 o
   2   7   0        141.74        127.46         9.16 o
   3   7   0        651.25        635.03        18.39 o
   4   7   0         42.66         45.13         5.48 o
   5   7   0        194.80        201.62        11.61 o
   6   7   0          4.38          1.24         3.36 o
  -6   8   0          1.35         -1.96         5.19 o
  -5   8   0          2.04         -2.58         4.59 o
  -4   8   0        133.41        146.59        15.05 o
  -3   8   0         47.64         51.84        11.24 o
  -2   8   0        409.32        464.96        26.16 o
  -1   8   0        127.26        106.72        10.33 o
   0   8   0        547.86        558.74        19.50 o
   1   8   0         97.61         98.71        10.42 o
   2   8   0        301.35        324.09        16.04 o
   3   8   0        252.78        288.75        13.38 o
   4   8   0         83.82         78.76         8.51 o
   5   8   0         77.82         80.99        13.41 o
  -5   9   0          7.45          9.59         5.48 o
  -4   9   0        111.53        124.50        17.31 o
  -3   9   0          9.34         14.78         7.21 o
  -2   9   0        302.22        314.45        21.69 o
  -1   9   0          6.41          9.34         6.77 o
   0   9   0         20.35         32.53         7.97 o
   1   9   0          5.12          5.91         4.73 o
   2   9   0        309.94        308.31        16.57 o
   3   9   0         20.07         31.36         5.53 o
  -2  10   0         58.37         26.17         6.92 o
  -1  10   0         32.96          8.71         8.50 o
   0  10   0          1.97          5.24         8.77 o
  -1 -10   1         86.60         74.43        10.89 o
   0 -10   1         16.30         -8.20         8.20 o
   1 -10   1         71.30         75.24        28.05 o
   2 -10   1          4.02          8.11         4.91 o
  -4  -9   1         55.40         62.05         7.76 o
  -3  -9   1         14.16         -0.22         3.56 o
  -2  -9   1        194.64        186.92        12.80 o
  -1  -9   1         25.24         30.66         4.92 o
   0  -9   1         23.31         16.28         3.46 o
   1  -9   1        113.64        126.03        19.93 o
   2  -9   1          3.33          2.58         5.64 o
   3  -9   1        321.56        335.50        23.10 o
   4  -9   1         55.50         59.08        13.92 o
   5  -9   1         50.33         73.30        18.77 o
  -5  -8   1         18.54         10.71         3.83 o
  -4  -8   1        279.66        255.68        12.95 o
  -3  -8   1         24.63         21.32         3.95 o
  -2  -8   1        258.66        270.86        14.16 o
  -1  -8   1          1.33         -3.77         3.77 o
   0  -8   1        143.77        156.46        13.44 o
   1  -8   1         20.23          5.57         5.53 o
   2  -8   1        272.60        310.55        26.62 o
   3  -8   1         19.91         33.39        13.49 o
   4  -8   1        417.85        449.72        25.79 o
   5  -8   1          4.08         16.92         6.58 o
   6  -8   1         12.90         20.05         7.10 o
  -6  -7   1         83.61         78.18         8.76 o
  -5  -7   1        183.68        169.37        10.41 o
  -4  -7   1         42.16         46.75         5.46 o
  -3  -7   1        119.98        126.44         8.14 o
  -2  -7   1          1.23         -3.15         3.15 o
  -1  -7   1        161.85        170.74        10.07 o
   0  -7   1        209.17        195.79         8.13 o
   1  -7   1        247.72        235.94        20.60 o
   2  -7   1         35.03         30.32         4.95 o
   3  -7   1         24.96         24.55         6.23 o
   4  -7   1          1.69         -1.81         3.45 o
   5  -7   1        142.70         94.85        11.66 o
   6  -7   1         70.01         89.77        12.25 o
   7  -7   1          8.17          3.83         4.72 o
  -7  -6   1        103.24        114.91        11.75 o
  -6  -6   1          9.03          7.30         2.95 o
  -5  -6   1        449.21        482.21        16.37 o
  -4  -6   1         13.16         10.50         2.50 o
  -3  -6   1        931.72        946.40        20.40 o
  -2  -6   1         68.81         64.24         6.00 o
  -1  -6   1        527.64        516.87        15.81 o
   0  -6   1        131.06        123.31         5.95 o
   1  -6   1        179.44        169.90        10.22 o
   2  -6   1          3.41          1.17         1.60 o
   3  -6   1         32.90         31.30         5.96 o
   4  -6   1          0.39         -4.74         4.74 o
   5  -6   1        668.17        767.89        30.94 o
   6  -6   1         26.91          9.26         6.32 o
   7  -6   1         70.54         69.32        14.97 o
   8  -6   1         12.98          9.25         8.40 o
  -8  -5   1         25.80         30.77         6.48 o
  -7  -5   1        145.28        140.34         9.49 o
  -6  -5   1        191.32        176.83        10.08 o
  -5  -5   1        568.20        602.64        17.26 o
  -4  -5   1         33.25         24.99         2.51 o
  -3  -5   1         12.10         13.21         3.10 o
  -2  -5   1        318.61        372.40        17.26 o
  -1  -5   1        416.36        389.42         8.21 o
   0  -5   1        343.73        304.51        10.64 o
   1  -5   1          9.28         15.30         2.55 o
   2  -5   1        118.03         97.51         7.26 o
   3  -5   1        788.11        860.95        26.82 o
   4  -5   1         39.47         60.83         8.16 o
   5  -5   1        293.17        344.85        19.76 o
   6  -5   1         48.42         48.29         8.10 o
   7  -5   1        355.28        388.65        33.18 o
   8  -5   1         13.20         32.74        11.91 o
   9  -5   1        156.56        207.54        27.54 o
  -8  -4   1        582.29        607.63        24.79 o
  -7  -4   1          5.23          0.07         2.88 o
  -6  -4   1        933.26        982.85        22.37 o
  -5  -4   1        263.54        255.57        10.71 o
  -4  -4   1       1105.57       1098.56        16.97 o
  -3  -4   1         20.55         16.65         1.85 o
  -2  -4   1        272.07        226.53        10.74 o
  -1  -4   1         56.50         34.08         2.29 o
   0  -4   1       2790.15       2618.77        21.05 o
   1  -4   1       1748.93       1829.96        21.11 o
   2  -4   1        312.70        255.47         9.46 o
   3  -4   1        139.47        165.91        11.00 o
   4  -4   1        542.12        562.39        21.92 o
   5  -4   1         74.02         69.57         8.61 o
   6  -4   1        618.89        702.60        39.89 o
   7  -4   1          7.44          6.50         4.61 o
   8  -4   1        102.21        117.65        19.66 o
   9  -4   1          1.28          0.37         3.74 o
  -9  -3   1          1.04         -1.51         8.47 o
  -8  -3   1         49.12         23.33         6.74 o
  -7  -3   1        810.69        837.19        28.56 o
  -6  -3   1        263.49        279.14        13.95 o
  -5  -3   1        777.34        739.37        20.79 o
  -4  -3   1        684.60        633.46        13.83 o
  -3  -3   1         55.50         47.46         3.06 o
  -2  -3   1       2704.48       2974.78        25.81 o
  -1  -3   1       1280.74       1291.67         9.73 o
   0  -3   1       4953.57       4927.34        20.85 o
   1  -3   1         86.67        112.87         3.26 o
   2  -3   1        118.26         73.51         9.49 o
   3  -3   1        208.98        252.14        19.92 o
   4  -3   1       2721.11       3104.03        48.67 o
   5  -3   1         50.42         54.83         6.81 o
   6  -3   1        110.18        104.96        14.93 o
   7  -3   1          8.32          1.78         8.94 o
   8  -3   1         11.96          6.31         3.75 o
   9  -3   1          0.24          3.71         5.14 o
  -9  -2   1        382.83        416.25        24.18 o
  -8  -2   1        113.15         74.05        16.60 o
  -7  -2   1        295.95        311.62        14.77 o
  -6  -2   1         16.32          6.46         2.82 o
  -5  -2   1       1354.01       1332.54        26.18 o
  -4  -2   1         90.03         91.83         4.57 o
  -3  -2   1        359.18        440.16         9.97 o
  -2  -2   1        926.95        975.63         9.30 o
  -1  -2   1       1879.02       1889.86        14.22 o
   0  -2   1          7.26         18.79         1.05 o
   1  -2   1        236.04        184.86         4.44 o
   2  -2   1       2743.87       3035.52        20.75 o
   3  -2   1          7.83         15.39         3.00 o
   4  -2   1       3015.64       3388.94        53.01 o
   5  -2   1       1017.55       1112.11        23.14 o
   6  -2   1         50.96         35.75         4.53 o
   7  -2   1        174.86        176.81         9.67 o
   8  -2   1          0.45         -4.61         4.61 o
   9  -2   1         41.01         38.56         8.32 o
  -9  -1   1          0.34         -3.60         3.60 o
  -8  -1   1         12.39         13.08         4.03 o
  -7  -1   1         57.00         64.89         8.39 o
  -6  -1   1        122.98        126.04         8.44 o
  -5  -1   1         62.43         45.17         3.51 o
  -4  -1   1        123.63         97.14         4.42 o
  -3  -1   1          4.08          8.11         0.95 o
  -2  -1   1         47.07         71.97         2.75 o
  -1  -1   1       1114.63       1059.11         7.46 o
   1  -1   1       2819.88       2649.08        13.97 o
   2  -1   1      35554.52      38465.21       184.23 o
   3  -1   1         79.22         71.33         5.03 o
   4  -1   1        700.52        753.49        17.10 o
   5  -1   1        450.77        453.51        13.61 o
   6  -1   1         10.74          5.06         2.07 o
   7  -1   1        265.84        297.24        13.90 o
   8  -1   1          7.03         -0.55         4.12 o
   9  -1   1         38.84         37.88         8.19 o
 -10   0   1        108.69        112.39        13.90 o
  -9   0   1          4.03         -3.35         3.35 o
  -8   0   1        646.86        738.37        22.88 o
  -7   0   1         76.98         60.86         6.12 o
  -6   0   1       1527.80       1603.73        28.27 o
  -5   0   1        786.53        729.12        17.29 o
  -4   0   1       1427.90       1244.35        16.89 o
  -3   0   1        333.11        316.12         5.82 o
  -2   0   1       1479.51       1397.55         9.82 o
  -1   0   1        156.74         65.31         4.51 o
   1   0   1        424.84        279.41         5.94 o
   2   0   1       4196.74       4299.68        23.60 o
   3   0   1         64.71        121.57         4.29 o
   4   0   1        314.72        327.43         8.35 o
   5   0   1        111.47         89.78         6.48 o
   6   0   1        353.11        386.98        14.63 o
   7   0   1          2.41          1.05         3.08 o
   8   0   1         22.33         18.52         4.16 o
   9   0   1          3.75         12.99         4.91 o
 -10   1   1        114.80        104.43        13.44 o
  -9   1   1        203.98        215.80        17.75 o
  -8   1   1        309.69        341.71        14.93 o
  -7   1   1         36.64         24.43         6.80 o
  -6   1   1        672.64        694.95        20.79 o
  -5   1   1        647.49        611.97        17.46 o
  -4   1   1        742.26        711.05        14.04 o
  -3   1   1        477.09        469.12         6.55 o
  -2   1   1       4239.81       4116.42        21.02 o
  -1   1   1        278.89        242.88         5.56 o
   0   1   1      11548.07      12115.43        45.67 o
   1   1   1        123.99         68.88         2.31 o
   2   1   1       1818.39       1733.78        13.38 o
   3   1   1        142.00        125.53         4.42 o
   4   1   1        908.89        892.44        13.41 o
   5   1   1        111.98        121.79         6.33 o
   6   1   1       1185.86       1256.15        33.72 o
   7   1   1         90.84         56.68         9.17 o
   8   1   1         99.29        104.76         9.09 o
   9   1   1          3.63          1.97         3.06 o
 -10   2   1          6.34          4.23         6.86 o
  -9   2   1         44.37         54.29         9.21 o
  -8   2   1         14.33          7.59         3.93 o
  -7   2   1        122.30        102.02         9.47 o
  -6   2   1          1.02         -1.94         1.94 o
  -5   2   1         51.47         35.82         3.81 o
  -4   2   1        244.89        197.76         8.64 o
  -3   2   1        717.95        690.15        15.10 o
  -2   2   1         53.35         59.29         4.08 o
  -1   2   1       2561.62       2595.31        23.16 o
   0   2   1       1231.11       1088.66        15.36 o
   1   2   1          3.13          1.64         0.99 o
   2   2   1       1367.49       1532.28        15.45 o
   3   2   1       1224.04       1410.77        26.65 o
   4   2   1        124.26        106.33         4.46 o
   5   2   1          5.50          2.37         1.77 o
   6   2   1        313.86        303.51        17.18 o
   7   2   1          5.66         -2.17         5.36 o
   8   2   1         47.83         37.98         7.48 o
   9   2   1         16.20         19.40         6.09 o
  -9   3   1         64.94         57.07         9.85 o
  -8   3   1          9.40         17.47         8.03 o
  -7   3   1        127.66        143.57        18.82 o
  -6   3   1          3.54          3.00         4.05 o
  -5   3   1       1132.07       1136.03        31.55 o
  -4   3   1         59.67         40.81         5.56 o
  -3   3   1       2377.71       2315.70        37.13 o
  -2   3   1         72.80         54.17         4.38 o
  -1   3   1         11.74          3.07         1.46 o
   0   3   1        552.83        687.96        12.00 o
   1   3   1       2300.79       2364.39        32.44 o
   2   3   1        325.11        372.99         8.09 o
   3   3   1         30.55         71.03         3.93 o
   4   3   1          4.97          2.86         1.74 o
   5   3   1        238.54        245.44        13.67 o
   6   3   1         35.65         24.62         7.07 o
   7   3   1        213.56        253.83        17.66 o
   8   3   1          1.29          0.88         8.12 o
  -9   4   1         43.74         42.59        13.02 o
  -8   4   1        280.65        318.26        31.09 o
  -7   4   1         28.39         43.59        11.29 o
  -6   4   1        394.57        397.21        21.36 o
  -5   4   1         24.49         12.29         3.94 o
  -4   4   1        633.11        635.71        23.08 o
  -3   4   1       1281.57       1234.58        29.73 o
  -2   4   1       1251.20       1216.28        17.68 o
  -1   4   1       1209.65       1173.30        20.74 o
   0   4   1       2095.67       2217.49        27.38 o
   1   4   1        165.78        308.85        10.74 o
   2   4   1        724.26        684.48        14.36 o
   3   4   1         28.31         17.43         1.93 o
   4   4   1        108.71         94.91         7.95 o
   5   4   1        262.37        245.19        11.09 o
   6   4   1         74.68         61.92         7.48 o
   7   4   1        126.87        134.03        13.68 o
   8   4   1         21.55         28.22         7.39 o
  -9   5   1         12.18         16.05         9.49 o
  -8   5   1         43.04         77.53        16.50 o
  -7   5   1          0.60         -5.12         5.12 o
  -6   5   1        140.57        126.96        12.97 o
  -5   5   1          2.57         -2.67         4.93 o
  -4   5   1       2253.32       2252.53        46.55 o
  -3   5   1          4.77          2.81         2.40 o
  -2   5   1        629.91        659.27        17.24 o
  -1   5   1        268.18        314.37        11.20 o
   0   5   1        133.15        130.73         7.56 o
   1   5   1          1.71          3.08         1.75 o
   2   5   1       1797.89       1838.35        25.79 o
   3   5   1         39.42         28.39         5.19 o
   4   5   1        282.82        290.64        11.78 o
   5   5   1          6.25          4.30         3.19 o
   6   5   1         78.02         75.53         6.84 o
   7   5   1          5.78          1.95         3.61 o
  -8   6   1         14.55          9.12         6.79 o
  -7   6   1         34.18         42.91         8.82 o
  -6   6   1          8.67          3.91         5.87 o
  -5   6   1          5.26          2.89         3.60 o
  -4   6   1          6.82          3.48         3.76 o
  -3   6   1        127.03        108.01        16.14 o
  -2   6   1         29.50         17.07         3.29 o
  -1   6   1          1.77          1.17         2.46 o
   0   6   1        133.84        113.40         7.59 o
   1   6   1          1.56          5.34         2.44 o
   2   6   1        259.72        258.74        10.59 o
   3   6   1         14.68          9.01         2.49 o
   4   6   1         17.86          7.21         3.04 o
   5   6   1          2.45          0.79         2.69 o
   6   6   1          5.30          0.27         3.05 o
   7   6   1         19.10         18.71         4.94 o
  -7   7   1         32.00         25.36         7.37 o
  -6   7   1         12.91          2.77         4.21 o
  -5   7   1        242.33        267.07        19.79 o
  -4   7   1        124.52        145.11        14.18 o
  -3   7   1        619.09        648.49        27.99 o
  -2   7   1         31.72         22.36         4.35 o
  -1   7   1        151.37        158.66        13.33 o
   0   7   1         18.52         20.37         3.75 o
   1   7   1       1407.19       1462.72        30.70 o
   2   7   1         33.57         13.50         2.87 o
   3   7   1        274.71        284.18        12.51 o
   4   7   1          2.26         -2.33         2.92 o
   5   7   1         63.38         68.04         6.70 o
   6   7   1          2.31          1.82         3.67 o
  -6   8   1        122.32        130.90        15.92 o
  -5   8   1        143.58        134.21        15.61 o
  -4   8   1        290.15        319.09        22.38 o
  -3   8   1        181.63        190.74        16.58 o
  -2   8   1        301.32        313.88        30.52 o
  -1   8   1        323.51        315.33        17.49 o
   0   8   1          1.20          0.24         2.72 o
   1   8   1        297.64        302.34        15.19 o
   2   8   1        327.91        340.46        21.40 o
   3   8   1        330.75        346.59        17.39 o
   4   8   1          1.42          0.07         4.88 o
  -5   9   1          0.63         -5.50         5.50 o
  -4   9   1        193.83        183.54        18.19 o
  -3   9   1         15.36         20.44         6.16 o
  -2   9   1         76.51         87.83        13.84 o
  -1   9   1         14.48          8.47         5.23 o
   0   9   1        437.40        429.72        23.72 o
   1   9   1         22.49         31.22         9.96 o
   2   9   1        163.15        192.20        13.37 o
   3   9   1          6.19          3.40         3.56 o
  -1 -10   2        279.69        252.11        18.96 o
   0 -10   2          7.48          5.29         5.61 o
   1 -10   2         49.42         41.54         8.95 o
   2 -10   2          0.26          3.08         5.51 o
   3 -10   2         32.54         12.29         5.92 o
  -4  -9   2         16.64          5.00         4.84 o
  -3  -9   2        164.22        183.61        15.23 o
  -2  -9   2          3.35         -1.61         2.65 o
  -1  -9   2        185.17        163.60        11.23 o
   0  -9   2         13.11          9.55         4.84 o
   1  -9   2        502.47        558.90        27.41 o
   2  -9   2         48.48         47.37         8.54 o
   3  -9   2        293.55        313.61        22.19 o
   4  -9   2         11.75         13.58         5.74 o
   5  -9   2         77.04         79.77        12.82 o
  -5  -8   2         14.51         20.05         5.02 o
  -4  -8   2        327.35        372.07        15.33 o
  -3  -8   2          0.47         -0.49         5.14 o
  -2  -8   2        276.55        255.37        13.45 o
  -1  -8   2        154.65        160.26        10.39 o
   0  -8   2        530.67        550.60        18.37 o
   1  -8   2         22.51         10.53         2.35 o
   2  -8   2        268.78        266.01        18.23 o
   3  -8   2          4.11         -3.70         4.77 o
   4  -8   2        391.58        436.70        25.54 o
   5  -8   2         38.30         46.38         9.23 o
   6  -8   2         93.35         91.29        13.04 o
  -6  -7   2        500.56        546.69        23.26 o
  -5  -7   2        124.83        125.96         8.86 o
  -4  -7   2         91.20         83.01         6.62 o
  -3  -7   2         24.57         19.79         3.98 o
  -2  -7   2        153.40        138.44        10.24 o
  -1  -7   2        126.15        107.95         6.16 o
   0  -7   2        626.09        614.32        19.68 o
   1  -7   2          4.25         -3.47         3.47 o
   2  -7   2        597.94        617.64        29.05 o
   3  -7   2         32.40         29.52         6.03 o
   4  -7   2        177.18        182.87        15.45 o
   5  -7   2         76.84         79.54        10.47 o
   6  -7   2         56.00         66.36        10.63 o
   7  -7   2         36.66          6.01         6.95 o
  -7  -6   2        105.04        108.22        10.57 o
  -6  -6   2          1.46          0.23         2.96 o
  -5  -6   2         92.63         82.03         6.58 o
  -4  -6   2         89.59         83.86         6.24 o
  -3  -6   2         15.48          8.00         2.35 o
  -2  -6   2          3.06          1.21         1.27 o
  -1  -6   2        326.87        310.88         9.47 o
   0  -6   2        637.66        647.38        13.99 o
   1  -6   2        166.41        152.34        10.89 o
   2  -6   2          0.66          3.79         2.54 o
   3  -6   2        629.73        684.54        25.94 o
   4  -6   2          1.85         -5.15         5.15 o
   5  -6   2          2.04         10.82         5.40 o
   6  -6   2        121.73        130.57        13.94 o
   7  -6   2         13.85         11.78         6.65 o
   8  -6   2         14.95         14.65         6.12 o
  -8  -5   2         15.90         11.98         7.57 o
  -7  -5   2         14.82         10.70         4.26 o
  -6  -5   2        362.39        336.21        13.45 o
  -5  -5   2       1092.00       1173.87        23.33 o
  -4  -5   2         29.53         19.46         2.65 o
  -3  -5   2         64.86         50.95         3.76 o
  -2  -5   2         38.14         36.95         2.48 o
  -1  -5   2        869.37        836.60        12.63 o
   0  -5   2       1483.91       1438.62        28.15 o
   1  -5   2       1323.19       1324.31        19.70 o
   2  -5   2         38.53         36.33         3.35 o
   3  -5   2        230.02        188.00        12.74 o
   4  -5   2          0.37          2.95         3.25 o
   5  -5   2       1217.70       1383.59        39.57 o
   6  -5   2         72.78         89.53        14.94 o
   7  -5   2        199.50        236.33        26.35 o
   8  -5   2         73.75         81.34        16.83 o
  -9  -4   2          1.94         -5.88         5.88 o
  -8  -4   2         65.61         29.20         5.95 o
  -7  -4   2         81.57         89.98         7.16 o
  -6  -4   2       1560.91       1673.21        28.27 o
  -5  -4   2         45.15         33.86         4.56 o
  -4  -4   2        383.07        359.03         9.48 o
  -3  -4   2         15.25          9.39         2.11 o
  -2  -4   2        406.56        371.77         9.67 o
  -1  -4   2         24.90          7.05         0.98 o
   0  -4   2        183.21        127.20         4.04 o
   1  -4   2        916.90        884.61        11.05 o
   2  -4   2          8.41          3.08         1.53 o
   3  -4   2        470.54        464.61        26.92 o
   4  -4   2        242.13        211.83        13.80 o
   5  -4   2        837.11        911.14        41.79 o
   6  -4   2         95.44         55.18        10.96 o
   7  -4   2        128.87        167.14        20.97 o
   8  -4   2        151.89        151.34        18.21 o
   9  -4   2          3.23          6.18         7.62 o
  -9  -3   2         66.25         51.84        10.38 o
  -8  -3   2       1420.63       1609.37        45.12 o
  -7  -3   2         40.87         33.40         5.36 o
  -6  -3   2        841.66        886.91        24.49 o
  -5  -3   2        114.07         99.03         7.45 o
  -4  -3   2        861.59        781.44        13.25 o
  -3  -3   2        939.17       1070.80        15.52 o
  -2  -3   2        706.85        583.75         8.19 o
  -1  -3   2       1205.76       1130.29         8.19 o
   0  -3   2       3041.55       3060.18        14.34 o
   1  -3   2        113.66        113.67         3.33 o
   2  -3   2          2.20          1.04         0.82 o
   3  -3   2        140.57        124.72         7.54 o
   4  -3   2        220.46        264.43        14.72 o
   5  -3   2          2.22          1.23         3.92 o
   6  -3   2       3336.97       3628.90        80.77 o
   7  -3   2        133.80        121.68        11.48 o
   8  -3   2         25.05         20.61         5.29 o
   9  -3   2          2.32          7.36         4.72 o
  -9  -2   2         87.63         98.76        11.98 o
  -8  -2   2         78.56         46.69         6.43 o
  -7  -2   2        489.07        500.21        16.51 o
  -6  -2   2         20.09         15.52         2.27 o
  -5  -2   2        213.57        213.94         7.08 o
  -4  -2   2        317.20        306.11         7.43 o
  -3  -2   2        611.18        616.07        10.60 o
  -2  -2   2        910.24       1097.93        10.23 o
  -1  -2   2       2413.05       2548.72        10.33 o
   0  -2   2         64.23         42.71         1.41 o
   1  -2   2       1274.57       1307.75        12.91 o
   2  -2   2        242.03        243.03         6.88 o
   3  -2   2         67.72         73.90         6.61 o
   4  -2   2       8251.24       9129.68        81.50 o
   5  -2   2        206.62        209.76        17.26 o
   6  -2   2         45.79         51.94         5.31 o
   7  -2   2         72.02         65.71         6.20 o
   8  -2   2         18.03         30.66         6.46 o
   9  -2   2         21.84          4.59         3.67 o
 -10  -1   2        114.80         83.13        11.92 o
  -9  -1   2        139.41        132.73        10.94 o
  -8  -1   2         30.31         20.80         4.03 o
  -7  -1   2        487.34        550.41        18.85 o
  -6  -1   2         87.02         84.25         6.19 o
  -5  -1   2         21.64         29.09         3.17 o
  -4  -1   2        214.46        282.13         8.95 o
  -3  -1   2        776.58        731.05         9.34 o
  -2  -1   2       1284.01       1504.52        11.87 o
  -1  -1   2       8196.13       8636.99        21.94 o
   0  -1   2         75.37        148.72         3.55 o
   1  -1   2       3862.51       3832.48        21.53 o
   2  -1   2       1865.10       1980.18        16.11 o
   3  -1   2        551.38        518.86        10.99 o
   4  -1   2         14.69          1.58         3.40 o
   5  -1   2       1750.52       2000.46        31.33 o
   6  -1   2         20.18         15.00         3.48 o
   7  -1   2        761.99        836.71        22.91 o
   8  -1   2          0.24          1.63         3.38 o
   9  -1   2         89.04         86.92        11.91 o
 -10   0   2         22.82          9.90         7.27 o
  -9   0   2        114.94        128.03        10.36 o
  -8   0   2        151.29        169.83        10.93 o
  -7   0   2        145.51        131.69        14.40 o
  -6   0   2         65.87         65.85         5.79 o
  -5   0   2        562.32        532.99        12.78 o
  -4   0   2         71.83         39.75         2.78 o
  -3   0   2        398.70        310.63         5.60 o
  -2   0   2        189.58        121.85         2.57 o
  -1   0   2       1293.20       1109.84         6.72 o
   0   0   2         10.51          2.42         0.60 o
   1   0   2        787.68        616.38         6.45 o
   2   0   2        263.78        171.74         4.30 o
   3   0   2         39.15         25.85         2.21 o
   4   0   2          2.82         -0.10         1.67 o
   5   0   2       1764.80       1821.83        29.74 o
   6   0   2         22.13         20.94         3.35 o
   7   0   2         80.43         74.00         7.13 o
   8   0   2          0.21         -1.49         6.20 o
   9   0   2         54.23         48.76         8.64 o
 -10   1   2        235.50        266.11        21.37 o
  -9   1   2         56.31         44.04         9.70 o
  -8   1   2        671.26        751.25        21.91 o
  -7   1   2        118.38        111.70         9.06 o
  -6   1   2        121.91         99.50        13.56 o
  -5   1   2        343.52        303.59         9.67 o
  -4   1   2        856.15        813.13        11.31 o
  -3   1   2       1709.27       1663.98        14.00 o
  -2   1   2       1739.78       1632.54        13.45 o
  -1   1   2       1884.20       2113.49        13.85 o
   0   1   2       2196.92       2032.25        14.07 o
   1   1   2       1958.01       2414.07        20.51 o
   2   1   2        229.60        168.09         4.41 o
   3   1   2        307.43        293.69         8.70 o
   4   1   2       1961.96       2033.12        23.57 o
   5   1   2        385.71        429.20        14.41 o
   6   1   2        188.58        208.63         9.69 o
   7   1   2         22.40         22.87         4.55 o
   8   1   2         19.84         28.10         5.31 o
   9   1   2          8.36         10.27         5.50 o
 -10   2   2         11.58          5.78        12.74 o
  -9   2   2        266.28        297.95        21.28 o
  -8   2   2         45.62         41.11        10.56 o
  -7   2   2        123.17         92.54        15.58 o
  -6   2   2          0.72          2.03         4.84 o
  -5   2   2         26.28         19.52         4.32 o
  -4   2   2        284.95        248.21         8.00 o
  -3   2   2         88.66        121.63         4.09 o
  -2   2   2         33.66         33.85         3.08 o
  -1   2   2       1251.54       1352.04        17.87 o
   0   2   2        278.60        252.29         5.23 o
   1   2   2        555.65        574.07        14.41 o
   2   2   2       1539.84       1543.88        16.85 o
   3   2   2         32.52         38.29         4.06 o
   4   2   2         67.17         61.96         4.36 o
   5   2   2        261.95        288.70         9.40 o
   6   2   2        388.12        378.10        16.78 o
   7   2   2          8.76          5.46         8.00 o
   8   2   2        195.54        197.20        16.37 o
   9   2   2          0.15         -2.81         3.77 o
  -9   3   2        166.17        195.49        25.19 o
  -8   3   2          0.40         -3.75         5.93 o
  -7   3   2         60.21         70.75        13.60 o
  -6   3   2        714.99        708.35        37.08 o
  -5   3   2        359.36        381.59        18.23 o
  -4   3   2          5.49          5.81         2.19 o
  -3   3   2        995.66        948.55        23.95 o
  -2   3   2        662.98        629.16        18.14 o
  -1   3   2        632.96        796.69        28.39 o
   0   3   2        566.58        594.09        13.74 o
   1   3   2        669.43        572.35        12.52 o
   2   3   2         13.86          2.92         1.25 o
   3   3   2       3230.69       3560.62        33.61 o
   4   3   2         63.15         54.02         4.22 o
   5   3   2        475.14        471.63        14.81 o
   6   3   2         94.04         88.96         9.93 o
   7   3   2        142.09        162.52        14.55 o
   8   3   2         37.37         43.60         7.97 o
  -9   4   2        138.57        172.21        24.22 o
  -8   4   2          8.44         23.10         9.75 o
  -7   4   2        111.95        119.59        12.88 o
  -6   4   2        218.16        219.28        16.92 o
  -5   4   2        407.52        420.38        20.19 o
  -4   4   2        494.79        499.56        20.51 o
  -3   4   2        435.24        462.84        18.49 o
  -2   4   2          0.70         -4.45         4.45 o
  -1   4   2        421.77        375.99        22.13 o
   0   4   2        260.67        228.19        11.79 o
   1   4   2       2298.77       2341.43        28.44 o
   2   4   2        560.33        535.28        14.87 o
   3   4   2       1145.07       1147.86        16.63 o
   4   4   2         10.88          4.36         1.74 o
   5   4   2        136.09        134.89         8.45 o
   6   4   2         23.69         23.63         5.98 o
   7   4   2        204.26        233.12        18.01 o
   8   4   2         43.98         58.56        11.26 o
  -9   5   2         11.62         30.76        12.94 o
  -8   5   2        492.45        632.79        44.82 o
  -7   5   2         21.00          4.05         4.97 o
  -6   5   2        351.89        359.92        21.47 o
  -5   5   2          2.51          5.04         4.21 o
  -4   5   2       2018.73       2100.80        45.32 o
  -3   5   2        412.48        371.87        10.95 o
  -2   5   2        976.78       1027.60        42.48 o
  -1   5   2          2.34          0.47         2.96 o
   0   5   2        188.70        193.24        12.16 o
   1   5   2        270.60        261.12        11.39 o
   2   5   2        375.50        357.56        11.54 o
   3   5   2        155.08        128.32         5.88 o
   4   5   2         77.84         84.86         6.62 o
   5   5   2         39.71         35.48         4.85 o
   6   5   2        493.12        509.93        20.90 o
   7   5   2         14.31         12.86         4.34 o
  -8   6   2          0.40          5.40         5.42 o
  -7   6   2          0.25         -5.98         5.98 o
  -6   6   2        107.63        121.54        15.87 o
  -5   6   2          2.97          0.35         3.93 o
  -4   6   2        231.00        217.80        16.09 o
  -3   6   2         34.68         27.87         5.36 o
  -2   6   2          5.86          3.36         3.88 o
  -1   6   2        108.95         99.22         8.74 o
   0   6   2         41.60         34.44         4.50 o
   1   6   2         15.78         25.35         4.28 o
   2   6   2        674.32        682.38        17.34 o
   3   6   2        261.83        223.35        10.54 o
   4   6   2        445.06        428.11        15.58 o
   5   6   2          0.44          1.85         3.09 o
   6   6   2         69.34         51.70         8.19 o
  -7   7   2         66.19         62.10        11.01 o
  -6   7   2          3.57         -8.11        19.25 o
  -5   7   2         99.23        103.69        12.82 o
  -4   7   2         58.64         37.16        11.19 o
  -3   7   2         32.61         67.47         9.47 o
  -2   7   2        109.84         96.35         8.69 o
  -1   7   2         50.62         47.59         6.63 o
   0   7   2         26.30         11.49         2.55 o
   1   7   2          7.58         10.17         3.01 o
   2   7   2        427.73        431.61        18.72 o
   3   7   2         81.78         74.43         7.93 o
   4   7   2         37.49         11.47         4.31 o
   5   7   2         32.12         27.81         6.61 o
  -6   8   2          4.00         12.78         6.75 o
  -5   8   2         79.21         73.45        11.28 o
  -4   8   2         48.72         39.99         8.34 o
  -3   8   2        328.03        361.09        22.86 o
  -2   8   2         21.17         25.21         9.01 o
  -1   8   2        186.59        214.69        14.83 o
   0   8   2         26.46         15.39         3.72 o
   1   8   2        391.15        395.11        17.77 o
   2   8   2          3.28          0.03         3.39 o
   3   8   2        213.70        216.99        14.25 o
   4   8   2          0.42         -2.09         3.71 o
  -4   9   2        101.80        107.56        14.12 o
  -3   9   2         19.60         27.79         9.17 o
  -2   9   2        117.68        108.84        19.53 o
  -1   9   2         18.82         25.87         9.83 o
   0   9   2        217.78        219.86        14.01 o
   1   9   2         69.05         82.62         9.17 o
   2   9   2         99.23         90.42         9.27 o
  -2 -10   3         21.38         13.41         4.12 o
  -1 -10   3          0.70          4.71         5.42 o
   0 -10   3        100.42        108.22        19.21 o
   1 -10   3          8.14         12.62        10.79 o
   2 -10   3         16.35         13.54         5.79 o
   3 -10   3         14.84         17.75        10.13 o
  -4  -9   3        143.71        159.21        12.65 o
  -3  -9   3        227.34        230.65        13.95 o
  -2  -9   3         17.52         11.65         3.48 o
  -1  -9   3        235.40        230.70        12.93 o
   0  -9   3         14.61         22.72         4.59 o
   1  -9   3        217.66        216.25        16.95 o
   2  -9   3          7.88          0.17         4.85 o
   3  -9   3        262.24        265.91        20.34 o
   4  -9   3          0.20          5.15         7.86 o
   5  -9   3        123.92        132.09        15.76 o
  -5  -8   3        427.16        441.51        20.71 o
  -4  -8   3         73.46         64.44         6.31 o
  -3  -8   3          2.36          7.86         3.14 o
  -2  -8   3        230.39        240.72        12.71 o
  -1  -8   3        759.77        763.66        26.97 o
   0  -8   3        360.23        362.91        12.16 o
   1  -8   3        695.59        707.77        21.25 o
   2  -8   3         89.62         78.05         9.91 o
   3  -8   3         42.21         34.37         8.02 o
   4  -8   3         20.29         14.21         7.10 o
   5  -8   3        178.09        215.62        18.56 o
   6  -8   3         14.33         11.71         5.42 o
  -7  -7   3         21.83         22.28         7.03 o
  -6  -7   3        347.55        378.45        19.16 o
  -5  -7   3         12.95          1.97         3.68 o
  -4  -7   3        536.99        577.92        19.16 o
  -3  -7   3          5.96          1.47         2.28 o
  -2  -7   3        988.97       1008.13        18.54 o
  -1  -7   3         23.51         15.16         2.24 o
   0  -7   3        735.10        693.52        15.74 o
   1  -7   3          5.61          2.29         2.23 o
   2  -7   3        276.03        302.07        17.69 o
   3  -7   3         77.32         74.26         9.29 o
   4  -7   3        203.43        213.82        16.67 o
   5  -7   3         13.74          7.19         7.11 o
   6  -7   3        112.47        103.14        17.40 o
   7  -7   3         73.62        122.22        20.54 o
  -7  -6   3         54.72         50.40         7.74 o
  -6  -6   3        167.39        172.84        12.16 o
  -5  -6   3         92.54         96.39         7.15 o
  -4  -6   3       1859.69       1963.37        29.84 o
  -3  -6   3        301.98        323.02        12.99 o
  -2  -6   3        136.77        109.85         6.55 o
  -1  -6   3        320.14        310.66         9.76 o
   0  -6   3        423.01        401.10        11.11 o
   1  -6   3          9.44          9.66         3.31 o
   2  -6   3         49.22         37.38         3.86 o
   3  -6   3         12.19         10.81         3.93 o
   4  -6   3        266.73        289.70        18.16 o
   5  -6   3         56.72         70.59         9.64 o
   6  -6   3        195.93        236.23        25.33 o
   7  -6   3          9.63        -10.66        10.66 o
   8  -6   3          4.98         -2.27         8.46 o
  -8  -5   3          0.29         -1.97         3.46 o
  -7  -5   3        131.50        144.09        11.68 o
  -6  -5   3        862.34        905.98        21.29 o
  -5  -5   3        340.81        354.02        12.47 o
  -4  -5   3        660.08        685.66        16.28 o
  -3  -5   3       2043.16       2147.87        24.96 o
  -2  -5   3          0.92         -0.86         1.02 o
  -1  -5   3       1305.41       1302.82        16.16 o
   0  -5   3        593.18        586.72        10.67 o
   1  -5   3       2370.48       2536.16        29.02 o
   2  -5   3        287.59        284.23         7.54 o
   3  -5   3        213.54        198.91         6.58 o
   4  -5   3         82.49         71.02         8.59 o
   5  -5   3        436.81        465.09        31.53 o
   6  -5   3         50.06         54.11        11.68 o
   7  -5   3          6.49         11.32         5.24 o
   8  -5   3        262.96        310.88        32.23 o
  -9  -4   3          3.65          2.58         4.50 o
  -8  -4   3        336.80        316.29        27.44 o
  -7  -4   3          4.28          2.70         3.11 o
  -6  -4   3        560.29        579.63        16.33 o
  -5  -4   3       1439.69       1526.80        23.99 o
  -4  -4   3         44.28         38.40         3.77 o
  -3  -4   3       1120.47       1157.74        19.21 o
  -2  -4   3        806.98        813.71         8.70 o
  -1  -4   3       4231.65       4311.48        22.44 o
   0  -4   3        846.20        893.83         9.52 o
   1  -4   3        513.45        540.47         9.17 o
   2  -4   3        221.59        181.72         5.41 o
   3  -4   3        828.57        808.35        18.80 o
   4  -4   3        265.80        257.43        15.35 o
   5  -4   3        418.23        456.41        29.98 o
   6  -4   3        470.71        508.83        21.26 o
   7  -4   3        253.58        223.88        41.27 o
   8  -4   3        491.64        471.62        38.39 o
  -9  -3   3          4.67         -5.22         5.22 o
  -8  -3   3         17.28          3.50         4.52 o
  -7  -3   3          2.10         -4.55         6.62 o
  -6  -3   3        824.57        864.04        24.11 o
  -5  -3   3         34.93         25.79         2.06 o
  -4  -3   3        745.12        729.91        14.02 o
  -3  -3   3         78.18        122.81         3.64 o
  -2  -3   3       1684.68       1649.03        11.41 o
  -1  -3   3        122.56        205.56         3.63 o
   0  -3   3       4664.72       4819.90        18.92 o
   1  -3   3         15.30         15.44         1.28 o
   2  -3   3         29.78         10.29         1.86 o
   3  -3   3         52.62         51.78         6.30 o
   4  -3   3         94.45         86.30         8.61 o
   5  -3   3         91.58         79.97         6.64 o
   6  -3   3        245.68        487.41        46.77 o
   7  -3   3         15.47          8.46         6.06 o
   8  -3   3         77.96         48.91         7.72 o
   9  -3   3          0.17         -0.05         6.79 o
  -9  -2   3         51.50         47.67         6.51 o
  -8  -2   3        304.26        306.64        13.93 o
  -7  -2   3         93.52         80.49         6.53 o
  -6  -2   3        205.76        213.98         8.04 o
  -5  -2   3        148.77        190.83         8.46 o
  -4  -2   3       1218.72       1150.47        18.50 o
  -3  -2   3       3115.48       3396.37        21.42 o
  -2  -2   3       1889.88       2064.98        13.57 o
  -1  -2   3        484.02        501.59         5.25 o
   0  -2   3       1109.26       1059.37        11.23 o
   1  -2   3         68.88         74.27         3.22 o
   2  -2   3        329.47        277.24         6.80 o
   3  -2   3         72.17         78.45         4.94 o
   4  -2   3         63.87         41.38         4.26 o
   5  -2   3        114.84        118.03        11.04 o
   6  -2   3        530.74        584.02        18.90 o
   7  -2   3         27.87         10.77         3.55 o
   8  -2   3         54.03         58.31         8.85 o
   9  -2   3         19.28         11.18         9.37 o
 -10  -1   3          0.22          1.87         4.33 o
  -9  -1   3        439.87        447.19        19.41 o
  -8  -1   3          0.99         -0.67         3.90 o
  -7  -1   3         64.73         55.25         5.31 o
  -6  -1   3          1.48          2.43         2.03 o
  -5  -1   3       2112.01       2245.28        23.47 o
  -4  -1   3        331.07        266.45         7.60 o
  -3  -1   3       2004.73       1922.67        18.02 o
  -2  -1   3        283.86        229.79         4.62 o
  -1  -1   3       6407.70       7044.57        31.69 o
   0  -1   3        213.54        198.76         4.12 o
   1  -1   3        997.82        995.29         9.14 o
   2  -1   3       3125.81       3194.82        23.16 o
   3  -1   3       1386.36       1269.78        19.57 o
   4  -1   3        411.70        432.79        13.17 o
   5  -1   3       1100.66       1244.27        29.60 o
   6  -1   3        277.15        283.49        13.36 o
   7  -1   3         28.03         14.66         5.33 o
   8  -1   3          9.46          8.48         3.14 o
   9  -1   3        187.79        216.99        18.26 o
 -10   0   3          2.51         12.14         5.15 o
  -9   0   3        227.79        205.76        19.49 o
  -8   0   3          5.84          5.76         3.71 o
  -7   0   3        775.72        836.03        22.19 o
  -6   0   3         47.88         46.74         9.00 o
  -5   0   3         80.89         52.47         3.85 o
  -4   0   3       1791.08       1859.03        18.02 o
  -3   0   3       2065.43       1856.76        11.81 o
  -2   0   3        102.82         70.80         2.12 o
  -1   0   3        881.21        907.33        11.61 o
   0   0   3        117.52         81.33         3.20 o
   1   0   3       9942.78       9799.49        31.84 o
   2   0   3       2434.95       2432.56        17.15 o
   3   0   3       4863.74       4927.07        33.66 o
   4   0   3        102.01         86.96         5.94 o
   5   0   3       1064.72       1099.21        23.47 o
   6   0   3        212.00        218.14        11.77 o
   7   0   3       1243.70       1385.98        31.02 o
   8   0   3         27.76         23.16         4.56 o
   9   0   3         24.48         24.08         7.96 o
 -10   1   3        108.31        103.09        13.51 o
  -9   1   3         96.57         80.52        11.19 o
  -8   1   3        388.21        340.52        42.36 o
  -7   1   3         80.01         47.21        10.38 o
  -6   1   3        137.97        127.77         8.96 o
  -5   1   3         21.48         30.35         3.22 o
  -4   1   3        990.70        900.66        14.00 o
  -3   1   3       2023.61       2068.26        14.80 o
  -2   1   3       1814.88       1795.06        13.30 o
  -1   1   3        525.89        564.33         7.02 o
   0   1   3       1374.02       1297.84        12.96 o
   1   1   3        905.82        855.14        11.22 o
   2   1   3        606.93        509.40         8.89 o
   3   1   3        314.39        272.99         9.18 o
   4   1   3          8.27         12.97         3.23 o
   5   1   3        242.16        235.78        13.09 o
   6   1   3         68.00         70.83         9.53 o
   7   1   3          0.61          5.77         3.67 o
   8   1   3          9.54         13.79         5.69 o
   9   1   3          4.60         10.31         4.70 o
 -10   2   3         73.76         60.44        23.23 o
  -9   2   3          4.36         -0.37         5.30 o
  -8   2   3         78.02         65.74        13.21 o
  -7   2   3         35.63         27.38         8.41 o
  -6   2   3        328.43        310.96        12.84 o
  -5   2   3         55.31         36.21         4.88 o
  -4   2   3       3957.90       3954.54        33.61 o
  -3   2   3        238.73        203.27         6.86 o
  -2   2   3        428.53        401.49         8.49 o
  -1   2   3        251.46        219.51         6.37 o
   0   2   3         66.95         73.15         3.00 o
   1   2   3       2117.01       2358.89        22.15 o
   2   2   3       2821.86       2723.12        22.23 o
   3   2   3          1.77          3.11         3.86 o
   4   2   3        294.07        330.68        14.05 o
   5   2   3        463.45        445.82        17.82 o
   6   2   3        103.61        101.82         8.06 o
   7   2   3          5.44          4.16         3.45 o
   8   2   3         83.35         80.50        10.43 o
  -9   3   3         49.04         51.52        13.34 o
  -8   3   3          1.55         -2.20         4.88 o
  -7   3   3         23.03         13.53         5.76 o
  -6   3   3          4.31         28.58         5.92 o
  -5   3   3        167.46        127.66         9.28 o
  -4   3   3         32.94         41.06         3.39 o
  -3   3   3        669.43        600.97        14.82 o
  -2   3   3        301.44        290.05        18.49 o
  -1   3   3        608.45        594.52        18.93 o
   0   3   3        190.62        193.12        15.48 o
   1   3   3        963.86        902.14        15.92 o
   2   3   3        558.03        472.92        15.61 o
   3   3   3        313.88        299.69        15.55 o
   4   3   3         52.73         42.35         5.18 o
   5   3   3         16.10          7.88         4.22 o
   6   3   3        278.57        293.17        26.00 o
   7   3   3         60.62         67.75        10.15 o
   8   3   3        170.62        237.82        24.49 o
  -9   4   3         30.75         59.10        14.71 o
  -8   4   3         28.93         24.44         8.42 o
  -7   4   3        325.70        332.48        20.95 o
  -6   4   3        544.77        590.93        25.79 o
  -5   4   3       1245.10       1258.70        35.12 o
  -4   4   3         37.90         19.29         5.84 o
  -3   4   3       1174.96       1155.06        29.60 o
  -2   4   3        117.31        145.80        14.83 o
  -1   4   3        291.41        283.86        11.27 o
   0   4   3          9.37          8.04         2.03 o
   1   4   3       2027.00       2083.26        26.83 o
   2   4   3        396.34        350.85        10.06 o
   3   4   3        733.25        753.06        15.74 o
   4   4   3        123.00        116.41         7.35 o
   5   4   3        113.33        111.62         9.17 o
   6   4   3         75.66         57.14        11.05 o
   7   4   3        441.35        442.18        25.01 o
  -9   5   3        130.95        119.09        21.00 o
  -8   5   3         12.57         16.60         6.52 o
  -7   5   3         55.62         29.68         7.49 o
  -6   5   3        474.08        478.25        24.87 o
  -5   5   3        105.26         96.27        10.60 o
  -4   5   3        261.32        262.38        16.41 o
  -3   5   3        425.62        428.26        19.89 o
  -2   5   3        358.24        356.27        25.39 o
  -1   5   3         20.05          8.82         2.70 o
   0   5   3        409.86        423.17        18.56 o
   1   5   3       1253.85       1245.74        22.92 o
   2   5   3        427.69        440.35        14.87 o
   3   5   3        286.63        297.46         9.55 o
   4   5   3         46.33         47.70         6.01 o
   5   5   3        150.00        127.86        10.33 o
   6   5   3          2.00         -3.15         3.64 o
   7   5   3         53.77         70.32         8.87 o
  -8   6   3        143.80        120.38        15.12 o
  -7   6   3          1.62          2.23         5.57 o
  -6   6   3        302.19        327.17        21.94 o
  -5   6   3         42.84         20.68        13.79 o
  -4   6   3        230.13        241.13        17.12 o
  -3   6   3         11.93         16.03         3.13 o
  -2   6   3        818.12        932.30        44.95 o
  -1   6   3        113.66        133.94        16.77 o
   0   6   3        992.11       1022.02        47.56 o
   1   6   3          0.58         -0.25         1.97 o
   2   6   3        826.77        857.26        20.80 o
   3   6   3         48.28         39.68         5.60 o
   4   6   3         28.45         36.12         6.94 o
   5   6   3          6.96         -1.33         3.50 o
   6   6   3        291.68        257.53        16.14 o
  -7   7   3         11.17          0.13         8.94 o
  -6   7   3         27.15          8.50         8.23 o
  -5   7   3        309.86        338.21        22.70 o
  -4   7   3         44.87         19.57         9.24 o
  -3   7   3         69.36         72.14         9.73 o
  -2   7   3         28.46         30.17         5.56 o
  -1   7   3          2.21         -3.77         4.00 o
   0   7   3        273.19        280.06        14.06 o
   1   7   3         11.29         13.66         4.63 o
   2   7   3        344.57        368.68        17.19 o
   3   7   3         12.59          7.61         2.87 o
   4   7   3        148.77        130.91        11.25 o
   5   7   3         20.67         16.33         5.10 o
  -6   8   3         40.70         65.72        11.26 o
  -5   8   3          6.28         10.73         5.73 o
  -4   8   3          2.59          1.97         7.54 o
  -3   8   3         63.30         64.56         9.94 o
  -2   8   3         30.41         28.28        10.19 o
  -1   8   3        239.00        285.41        17.55 o
   0   8   3         39.03         31.81         4.85 o
   1   8   3        199.92        218.18        13.79 o
   2   8   3          8.46         -3.46         4.01 o
   3   8   3        155.46        148.05        14.57 o
  -4   9   3         32.33         28.90        15.20 o
  -3   9   3         59.75         76.62        11.45 o
  -2   9   3         72.04         85.04        18.19 o
  -1   9   3        101.41        104.19        18.96 o
   0   9   3          1.77          9.88         7.70 o
   1   9   3         83.66         67.01         7.78 o
  -2 -10   4          1.91         -5.48         9.82 o
  -1 -10   4         53.14         28.17        10.61 o
   0 -10   4        384.87        424.41        24.64 o
   1 -10   4          8.24          2.28         9.52 o
   2 -10   4         49.45         47.35         9.04 o
  -4  -9   4         17.03          6.99         3.62 o
  -3  -9   4          0.63         -7.16        11.90 o
  -2  -9   4         22.80         21.39         4.30 o
  -1  -9   4        242.47        220.04        12.38 o
   0  -9   4         22.60         13.30         2.97 o
   1  -9   4         30.56         23.90         6.18 o
   2  -9   4         27.49          8.86         3.04 o
   3  -9   4         26.70         34.98         8.24 o
   4  -9   4          8.69          9.15         6.22 o
   5  -9   4         66.77         74.18        12.22 o
  -6  -8   4         48.13         51.76         7.47 o
  -5  -8   4        171.71        169.74        12.32 o
  -4  -8   4         31.08         27.98        18.21 o
  -3  -8   4        170.67        162.20        10.54 o
  -2  -8   4          6.21          2.37         5.99 o
  -1  -8   4        511.77        505.93        17.54 o
   0  -8   4         58.10         36.90        10.70 o
   1  -8   4        720.20        726.29        42.05 o
   2  -8   4          9.69         -0.41         5.31 o
   3  -8   4        135.83        141.15        13.82 o
   4  -8   4          0.27         -5.83         5.83 o
   5  -8   4        245.83        271.37        20.98 o
   6  -8   4         16.60          7.58         7.13 o
  -7  -7   4          6.01          7.58         6.11 o
  -6  -7   4        237.74        242.67        15.38 o
  -5  -7   4          8.13          6.96         3.33 o
  -4  -7   4        339.59        334.80        14.43 o
  -3  -7   4         88.84         88.87         7.07 o
  -2  -7   4        603.02        609.07        14.96 o
  -1  -7   4        838.46        805.56        17.18 o
   0  -7   4        514.13        510.28        13.61 o
   1  -7   4         13.82          9.27         2.44 o
   2  -7   4        273.93        271.56        16.75 o
   3  -7   4          0.47         -0.28         3.92 o
   4  -7   4        306.00        320.44        20.45 o
   5  -7   4         35.93         28.23         9.46 o
   6  -7   4          4.92         -1.63         5.01 o
   7  -7   4          1.58         13.38         6.48 o
  -7  -6   4          1.50          5.52         3.68 o
  -6  -6   4        229.04        234.59        14.49 o
  -5  -6   4          1.23         -0.52         3.62 o
  -4  -6   4        167.88        176.20         9.62 o
  -3  -6   4          4.94          4.63         1.81 o
  -2  -6   4       2420.12       2504.32        30.80 o
  -1  -6   4        438.90        487.34        12.42 o
   0  -6   4        543.98        504.96        12.55 o
   1  -6   4         79.28         74.96         4.51 o
   2  -6   4        131.61        123.54         6.95 o
   3  -6   4        500.42        465.90        21.50 o
   4  -6   4        185.32        202.12        15.25 o
   5  -6   4          0.69         -6.96         6.96 o
   6  -6   4         97.11        111.49        17.57 o
   7  -6   4          4.67          9.27         6.50 o
  -8  -5   4          1.14          0.53         3.78 o
  -7  -5   4        340.25        330.67        17.52 o
  -6  -5   4          4.67          9.44         3.67 o
  -5  -5   4        537.00        534.05        14.71 o
  -4  -5   4       2539.46       2665.85        33.97 o
  -3  -5   4         40.68         43.84         3.79 o
  -2  -5   4         60.65         57.36         3.05 o
  -1  -5   4         50.13         33.49         2.68 o
   0  -5   4         95.35         71.86         3.50 o
   1  -5   4         11.13          6.36         2.02 o
   2  -5   4        339.69        348.60         8.15 o
   3  -5   4         89.09         71.15         3.85 o
   4  -5   4         63.09         53.51         7.66 o
   5  -5   4         86.67         84.44        14.11 o
   6  -5   4         50.78         58.53        12.94 o
   7  -5   4         41.59         50.64        13.34 o
   8  -5   4          0.95          3.84         6.27 o
  -9  -4   4        161.93        174.08        14.10 o
  -8  -4   4        270.78        251.39        15.65 o
  -7  -4   4        818.40        810.54        26.15 o
  -6  -4   4        194.28        178.26        11.29 o
  -5  -4   4       1325.24       1348.17        21.35 o
  -4  -4   4         28.67         21.23         1.79 o
  -3  -4   4       2130.72       2065.92        18.33 o
  -2  -4   4        304.10        237.98         5.16 o
  -1  -4   4       4058.30       4223.50        20.91 o
   0  -4   4        249.36        228.19         5.21 o
   1  -4   4        825.57        781.76        12.46 o
   2  -4   4         90.01         76.80         3.38 o
   3  -4   4       1094.93       1054.10        39.88 o
   4  -4   4         96.35        102.96        10.01 o
   5  -4   4        591.12        633.02        18.48 o
   6  -4   4         19.42         12.31         5.23 o
   7  -4   4         87.76        108.89        18.24 o
   8  -4   4        209.18        323.86        32.35 o
  -9  -3   4        125.46        128.18        14.15 o
  -8  -3   4        264.48        269.10        15.66 o
  -7  -3   4         35.61         34.69         5.43 o
  -6  -3   4         11.13          3.08         1.92 o
  -5  -3   4        112.11        102.09         5.40 o
  -4  -3   4        674.44        611.69         9.54 o
  -3  -3   4       1226.35       1282.56        12.10 o
  -2  -3   4       1200.52       1200.69         9.72 o
  -1  -3   4       3172.03       3986.73        23.09 o
   0  -3   4        405.30        354.50         5.24 o
   1  -3   4       2035.41       1930.16        28.69 o
   2  -3   4         15.13          7.39         1.82 o
   3  -3   4        661.59        646.40        13.64 o
   4  -3   4         40.12         24.14         3.35 o
   5  -3   4        348.39        383.13        13.99 o
   6  -3   4         85.82         74.36        15.20 o
   7  -3   4        164.22        204.38        29.86 o
   8  -3   4          1.04         -6.85         6.85 o
  -9  -2   4          0.55         -4.71         4.71 o
  -8  -2   4        303.71        299.21        15.37 o
  -7  -2   4        129.53        115.20         7.90 o
  -6  -2   4         58.78         56.22         5.10 o
  -5  -2   4         10.06          9.12         1.53 o
  -4  -2   4       1573.92       1501.81        45.23 o
  -3  -2   4       2616.48       3329.54        27.31 o
  -2  -2   4       3265.64       3401.82        19.29 o
  -1  -2   4       2949.25       3344.54        17.34 o
   0  -2   4        120.05        154.21         4.29 o
   1  -2   4        195.19        229.38         6.01 o
   2  -2   4         28.85         12.70         1.46 o
   3  -2   4         99.41         94.25         5.23 o
   4  -2   4         23.91         22.81         4.88 o
   5  -2   4        451.59        459.69        15.33 o
   6  -2   4        153.30        173.37        10.42 o
   7  -2   4         67.67         38.94         5.76 o
   8  -2   4          2.51          8.38         3.81 o
   9  -2   4         29.00         54.78        14.62 o
 -10  -1   4          6.57          9.59         5.31 o
  -9  -1   4        127.97        123.61        10.36 o
  -8  -1   4        113.29        103.35         8.62 o
  -7  -1   4         17.10         10.16         3.37 o
  -6  -1   4        530.06        527.62        12.39 o
  -5  -1   4        123.15        147.46         6.16 o
  -4  -1   4       1670.95       1620.64        32.96 o
  -3  -1   4       2095.07       2202.38        20.49 o
  -2  -1   4         60.68        128.35         3.64 o
  -1  -1   4       1003.07       1132.33        16.89 o
   0  -1   4        150.51        115.52         3.27 o
   1  -1   4        674.94        642.98         8.24 o
   2  -1   4        635.74        628.66        10.17 o
   3  -1   4        206.71        246.71         8.87 o
   4  -1   4         45.95         44.39         4.40 o
   5  -1   4        262.55        251.21        11.42 o
   6  -1   4        150.23        172.06        10.54 o
   7  -1   4          0.70         -4.32         4.32 o
   8  -1   4        237.65        225.82        13.52 o
 -10   0   4          2.37         -6.57         6.57 o
  -9   0   4        287.14        271.63        19.83 o
  -8   0   4         11.73         11.92         8.45 o
  -7   0   4        233.78        237.39        25.24 o
  -6   0   4          5.44          1.47         2.18 o
  -5   0   4       1683.90       1750.49        21.83 o
  -4   0   4       2184.45       2276.96        21.13 o
  -3   0   4      10615.92      10892.89        33.23 o
  -2   0   4        136.19        115.23         4.34 o
  -1   0   4        813.22        780.84        16.97 o
   0   0   4        411.18        525.50         9.26 o
   1   0   4       2522.68       2219.71        15.81 o
   2   0   4        684.06        659.41        11.39 o
   3   0   4       1472.58       1494.10        22.75 o
   4   0   4         47.26         38.65         4.21 o
   5   0   4        276.60        286.77        12.36 o
   6   0   4         48.55         54.70         6.09 o
   7   0   4        157.28        213.11        11.00 o
   8   0   4          4.22         14.39         3.96 o
 -10   1   4         35.10         37.74         9.30 o
  -9   1   4        171.65        162.13        18.54 o
  -8   1   4        233.45        229.60        24.08 o
  -7   1   4        240.60        231.65        21.91 o
  -6   1   4        464.76        446.81        28.07 o
  -5   1   4        910.75        911.40        24.14 o
  -4   1   4         22.50         12.00         1.62 o
  -3   1   4       1905.39       1868.71        15.56 o
  -2   1   4        870.42       1144.39        12.29 o
  -1   1   4        492.25        451.46         8.92 o
   0   1   4        284.73        275.66         6.83 o
   1   1   4        958.67        935.29        13.21 o
   2   1   4       1543.39       1457.90        18.20 o
   3   1   4         55.80         40.69         5.94 o
   4   1   4        173.96        157.74        10.02 o
   5   1   4        307.72        307.63        15.41 o
   6   1   4          6.52         -2.94         4.60 o
   7   1   4        503.13        461.92        18.99 o
   8   1   4         30.07         32.25         6.52 o
 -10   2   4        290.78        315.16        23.65 o
  -9   2   4         13.54         -0.93         6.02 o
  -8   2   4        371.20        384.92        31.51 o
  -7   2   4         23.61         16.06         6.97 o
  -6   2   4        366.47        363.79        18.07 o
  -5   2   4         93.00         92.71         6.03 o
  -4   2   4        417.61        314.88        10.12 o
  -3   2   4        482.57        454.46        13.13 o
  -2   2   4       1191.03       1200.11        23.69 o
  -1   2   4        405.20        437.70        13.31 o
   0   2   4         45.63         27.47         2.33 o
   1   2   4         78.15         90.20         3.86 o
   2   2   4       1077.33       1094.88        17.75 o
   3   2   4         23.68         15.14         2.84 o
   4   2   4         59.61         77.66         7.34 o
   5   2   4          3.00         -0.81         2.96 o
   6   2   4         83.88        106.12        10.06 o
   7   2   4         49.16         56.23         8.74 o
   8   2   4         15.54         11.26        11.25 o
  -9   3   4          3.92          8.24         6.50 o
  -8   3   4         22.12         31.69        10.29 o
  -7   3   4        204.72        196.93        15.36 o
  -6   3   4         26.56         22.11         4.90 o
  -5   3   4          0.58          1.51         1.70 o
  -4   3   4       2601.96       2805.48        42.17 o
  -3   3   4         43.19         30.15         3.33 o
  -2   3   4        407.85        344.64        33.30 o
  -1   3   4         29.85         33.72         3.93 o
   0   3   4       1989.75       2162.67        25.22 o
   1   3   4         63.09         38.19         4.63 o
   2   3   4       1443.34       1361.97        32.07 o
   3   3   4         78.53         66.15         4.59 o
   4   3   4         10.30          4.59         1.75 o
   5   3   4          5.37          3.48         2.60 o
   6   3   4         51.68         47.22         8.03 o
   7   3   4         32.17         38.39         7.56 o
  -9   4   4         24.34         38.30        10.23 o
  -8   4   4         18.11          3.12         8.59 o
  -7   4   4        203.04        211.89        16.90 o
  -6   4   4         34.18         29.35         6.31 o
  -5   4   4        902.52        922.17        30.30 o
  -4   4   4         18.55         19.24         4.85 o
  -3   4   4        658.84        664.11        22.96 o
  -2   4   4        305.09        246.21        29.89 o
  -1   4   4        636.25        627.43        17.57 o
   0   4   4        165.27        197.22         9.09 o
   1   4   4       1712.03       1816.20        37.37 o
   2   4   4         24.17         16.60         3.04 o
   3   4   4         51.83         41.05         8.65 o
   4   4   4          1.51         -2.51         2.51 o
   5   4   4        137.63        158.78        11.52 o
   6   4   4         10.96          5.11         3.74 o
   7   4   4         25.23         23.62         5.52 o
  -8   5   4         29.55         22.21         6.93 o
  -7   5   4        305.71        329.24        22.10 o
  -6   5   4          2.12         -5.57         5.57 o
  -5   5   4        221.56        211.30        36.09 o
  -4   5   4          0.52          6.51         3.67 o
  -3   5   4        776.30        780.84        27.33 o
  -2   5   4        414.66        367.60        26.28 o
  -1   5   4        288.74        248.79        20.04 o
   0   5   4        264.86        286.82        16.01 o
   1   5   4        259.93        247.20         9.84 o
   2   5   4        121.68        111.88         7.70 o
   3   5   4        322.07        324.17        13.38 o
   4   5   4         23.09          9.09         3.77 o
   5   5   4         18.19          9.48         4.77 o
   6   5   4          3.91         -4.08         4.08 o
  -8   6   4        112.42        121.87        15.19 o
  -7   6   4         82.49         59.55        11.43 o
  -6   6   4        137.61        151.83        15.27 o
  -5   6   4         77.20         69.04        18.71 o
  -4   6   4        785.94        827.30        31.91 o
  -3   6   4        535.31        570.58        25.42 o
  -2   6   4        135.83        136.66        17.97 o
  -1   6   4        125.64        111.20        15.82 o
   0   6   4        141.63        162.33        13.00 o
   1   6   4        145.07        148.48        12.72 o
   2   6   4          2.03          0.44         3.98 o
   3   6   4         19.83         14.18         3.99 o
   4   6   4         11.10         10.26         4.21 o
   5   6   4         11.33          5.88         3.43 o
  -7   7   4          5.80         11.07         6.41 o
  -6   7   4        440.27        456.50        28.05 o
  -5   7   4        338.80        318.32        22.30 o
  -4   7   4          3.04         -3.90         9.58 o
  -3   7   4        596.03        608.61        28.62 o
  -2   7   4        330.32        369.69        27.93 o
  -1   7   4        104.30        105.31        10.48 o
   0   7   4        237.93        232.14        16.44 o
   1   7   4          0.67         -1.33         3.94 o
   2   7   4        150.17        145.59        11.11 o
   3   7   4          9.26          5.68         3.08 o
   4   7   4        361.22        364.01        19.29 o
  -5   8   4        390.97        405.12        27.04 o
  -4   8   4          1.18          6.04         9.91 o
  -3   8   4        115.97        111.14        13.33 o
  -2   8   4         83.81        119.74        19.38 o
  -1   8   4        287.65        323.84        38.49 o
   0   8   4         49.69         44.52         9.10 o
   1   8   4         85.56         96.04         9.51 o
   2   8   4        129.21        131.07        11.41 o
   3   8   4         71.84         78.09         9.10 o
  -3   9   4        130.86        149.82        16.28 o
  -2   9   4         56.39         48.05        14.61 o
  -1   9   4        183.89        217.64        28.03 o
   0   9   4         14.51         14.95        10.07 o
  -1 -10   5         20.67         25.07        10.69 o
   0 -10   5        154.08        150.50        14.51 o
   1 -10   5          0.32         -5.57         5.57 o
   2 -10   5         42.15         37.56         7.64 o
  -4  -9   5          5.24         -5.62         9.41 o
  -3  -9   5         36.15         37.99         9.13 o
  -2  -9   5        110.11         91.33         8.26 o
  -1  -9   5         79.19         68.58         6.90 o
   0  -9   5         61.16         51.31         7.78 o
   1  -9   5         64.08         36.94         5.64 o
   2  -9   5        455.43        464.64        33.53 o
   3  -9   5         10.44          4.76         4.16 o
   4  -9   5        149.01        168.84        16.90 o
  -6  -8   5          1.00         -2.95         4.02 o
  -5  -8   5        372.80        365.65        18.46 o
  -4  -8   5          0.60          5.09        11.52 o
  -3  -8   5        446.38        455.09        21.60 o
  -2  -8   5         11.07          2.70         2.31 o
  -1  -8   5        231.56        236.65        10.14 o
   0  -8   5       1492.45       1436.31        45.46 o
   1  -8   5         78.98         65.05         6.86 o
   2  -8   5        115.48         86.87         8.11 o
   3  -8   5        544.66        581.69        27.75 o
   4  -8   5          5.58         -1.76         6.34 o
   5  -8   5        128.62        127.73        19.48 o
   6  -8   5          0.78          8.72         7.01 o
  -7  -7   5         90.48         86.37         9.94 o
  -6  -7   5          5.43          2.18         4.47 o
  -5  -7   5        126.98        138.27        12.93 o
  -4  -7   5         61.94         41.95        11.18 o
  -3  -7   5        431.22        422.71        12.91 o
  -2  -7   5       1053.54       1119.17        20.71 o
  -1  -7   5        195.15        174.99         8.17 o
   0  -7   5        538.59        540.81        14.58 o
   1  -7   5        839.72        812.57        22.36 o
   2  -7   5          8.06          8.60         3.00 o
   3  -7   5        222.19        235.06        16.55 o
   4  -7   5          6.43         11.02         5.69 o
   5  -7   5        294.50        318.99        28.70 o
   6  -7   5          0.49         -7.50         7.50 o
  -7  -6   5        119.20        104.52        10.28 o
  -6  -6   5        226.18        224.09        14.62 o
  -5  -6   5         89.09         75.37         8.98 o
  -4  -6   5        410.15        401.82        14.07 o
  -3  -6   5        213.91        204.57        12.50 o
  -2  -6   5        201.79        206.51         7.27 o
  -1  -6   5         24.72         15.17         2.65 o
   0  -6   5        338.56        325.50         7.92 o
   1  -6   5         98.10         78.70         5.92 o
   2  -6   5        377.54        363.01        15.30 o
   3  -6   5          3.99          1.81         2.97 o
   4  -6   5        208.01        215.59        16.18 o
   5  -6   5         12.39         24.42         8.56 o
   6  -6   5        110.82        111.44        17.29 o
   7  -6   5          2.59          7.40         5.96 o
  -8  -5   5         15.05         25.22         5.08 o
  -7  -5   5          0.54          0.77         4.21 o
  -6  -5   5         29.15         15.66         3.16 o
  -5  -5   5        572.26        555.35        23.77 o
  -4  -5   5        267.50        246.42        11.09 o
  -3  -5   5          0.81          1.43         1.25 o
  -2  -5   5        207.73        200.99         5.45 o
  -1  -5   5         25.16         24.64         2.13 o
   0  -5   5        224.88        222.62         5.69 o
   1  -5   5        426.62        441.30        10.29 o
   2  -5   5        836.00        864.39        21.80 o
   3  -5   5         96.42         95.63         9.46 o
   4  -5   5        299.01        299.00        18.01 o
   5  -5   5          4.53         -0.13         5.48 o
   6  -5   5         90.32        129.39        18.41 o
   7  -5   5          1.92          0.11         6.31 o
   8  -5   5         61.78         96.99        18.56 o
  -9  -4   5        342.44        380.05        26.28 o
  -8  -4   5          1.17         -4.16         4.16 o
  -7  -4   5         43.54         22.33         6.50 o
  -6  -4   5         31.11         19.57         3.48 o
  -5  -4   5        381.85        356.59        16.59 o
  -4  -4   5        183.96        177.28         5.74 o
  -3  -4   5       3310.81       3349.65        22.15 o
  -2  -4   5          2.30          1.44         0.77 o
  -1  -4   5        226.91        176.04         5.53 o
   0  -4   5         42.77         20.87         1.75 o
   1  -4   5       3005.57       3059.64        49.61 o
   2  -4   5        425.03        394.98        16.44 o
   3  -4   5        127.80         95.43         5.55 o
   4  -4   5         55.07         50.60         5.01 o
   5  -4   5        144.89        142.87        15.77 o
   6  -4   5         10.43          6.23         3.89 o
   7  -4   5          2.97          0.45         5.38 o
   8  -4   5         14.21         32.03        10.70 o
  -9  -3   5        104.19        116.38        11.03 o
  -8  -3   5        174.40        161.79        12.06 o
  -7  -3   5        361.63        360.15        16.82 o
  -6  -3   5          0.77          4.92         3.13 o
  -5  -3   5       1485.81       1456.55        21.40 o
  -4  -3   5        800.13        854.39        17.13 o
  -3  -3   5       1243.33       1235.41        15.08 o
  -2  -3   5          3.83         11.37         1.21 o
  -1  -3   5       3692.68       4248.02        25.26 o
   0  -3   5        143.94        157.21        10.62 o
   1  -3   5       2787.27       2675.43        26.20 o
   2  -3   5       1182.51       1210.79        21.00 o
   3  -3   5        912.42        877.80        40.02 o
   4  -3   5          2.62         -1.07         2.10 o
   5  -3   5        126.72        122.49         7.79 o
   6  -3   5          3.98          1.13         2.89 o
   7  -3   5        285.81        308.94        21.81 o
   8  -3   5         27.25         26.73        10.71 o
  -9  -2   5          1.51          1.02         2.87 o
  -8  -2   5        370.61        386.02        15.48 o
  -7  -2   5          5.72          3.59         3.03 o
  -6  -2   5         42.00         35.20         4.01 o
  -5  -2   5         23.73         15.00         3.75 o
  -4  -2   5        152.43        147.62         5.76 o
  -3  -2   5        141.68        148.22         5.63 o
  -2  -2   5       1259.71       1274.96        40.17 o
  -1  -2   5       1763.21       2248.64        23.56 o
   0  -2   5        278.71        266.34         6.86 o
   1  -2   5          5.35          9.59         1.73 o
   2  -2   5        423.06        367.33         7.63 o
   3  -2   5        196.51        202.76         7.80 o
   4  -2   5        334.12        363.22        12.15 o
   5  -2   5         70.91         71.24         6.23 o
   6  -2   5        302.65        318.59        14.35 o
   7  -2   5        166.29        173.33        11.62 o
   8  -2   5         79.28         93.30        17.80 o
 -10  -1   5        148.81        137.88        33.30 o
  -9  -1   5          0.52         -4.64         5.90 o
  -8  -1   5         62.95         71.76         6.46 o
  -7  -1   5          6.92          0.60         2.06 o
  -6  -1   5        196.45        198.97        10.59 o
  -5  -1   5          5.22          1.31         1.01 o
  -4  -1   5        870.73        887.90        17.38 o
  -3  -1   5        340.03        430.32        12.52 o
  -2  -1   5        245.44        345.18         7.30 o
  -1  -1   5       4331.96       4918.63        63.48 o
   0  -1   5        629.48        502.16         8.18 o
   1  -1   5        441.37        430.11         7.08 o
   2  -1   5       3382.10       3560.31        27.35 o
   3  -1   5         37.02         32.08         2.84 o
   4  -1   5        862.72        912.34        19.95 o
   5  -1   5        162.85        145.93         8.90 o
   6  -1   5        371.48        446.97        16.98 o
   7  -1   5         45.13         60.26         7.05 o
   8  -1   5         70.98         78.73         8.62 o
 -10   0   5          0.25          5.11        12.49 o
  -9   0   5        199.22        204.34        17.55 o
  -8   0   5         39.59         45.97         6.89 o
  -7   0   5        229.88        246.89        16.69 o
  -6   0   5          5.42          2.90         1.84 o
  -5   0   5        128.86        132.24         6.78 o
  -4   0   5         87.14         82.92         4.00 o
  -3   0   5        723.57        681.25        12.94 o
  -2   0   5       1820.15       1770.20        18.70 o
  -1   0   5         62.80         39.66         4.39 o
   0   0   5       2507.91       2839.81        33.96 o
   1   0   5        803.75        681.88        10.32 o
   2   0   5        480.39        405.03         9.67 o
   3   0   5        383.81        347.68        13.96 o
   4   0   5         13.43         20.41         3.98 o
   5   0   5         91.49         85.72         7.04 o
   6   0   5        212.94        236.98        12.66 o
   7   0   5         41.96         64.16         8.83 o
   8   0   5         47.46         45.55         7.39 o
 -10   1   5          7.11         -3.67         4.26 o
  -9   1   5        102.08         97.15        17.17 o
  -8   1   5         36.28         24.31         8.62 o
  -7   1   5        293.52        304.27        25.19 o
  -6   1   5         16.02         16.77         6.25 o
  -5   1   5       1220.28       1236.79        19.35 o
  -4   1   5         87.18         73.17         4.34 o
  -3   1   5        103.23         59.05         3.51 o
  -2   1   5        697.80        796.83        12.06 o
  -1   1   5        550.68        476.85        11.64 o
   0   1   5        217.24        290.89         7.98 o
   1   1   5       1780.19       1862.22        23.83 o
   2   1   5        195.85        166.87         7.66 o
   3   1   5        823.95        811.47        21.42 o
   4   1   5         80.70         84.05         7.73 o
   5   1   5        380.29        390.11        26.68 o
   6   1   5         12.20          0.04         5.88 o
   7   1   5        153.42        165.88        18.82 o
   8   1   5          0.57          2.59         4.97 o
  -9   2   5          0.54         -8.41         8.41 o
  -8   2   5        325.64        363.92        30.55 o
  -7   2   5          0.75         -1.14         4.13 o
  -6   2   5        389.22        390.36        18.69 o
  -5   2   5        193.09        170.84        11.38 o
  -4   2   5        263.35        234.29        12.17 o
  -3   2   5        542.75        493.52        16.43 o
  -2   2   5       1075.34       1426.93        38.65 o
  -1   2   5          0.95          6.88         1.81 o
   0   2   5        130.82        112.17         5.10 o
   1   2   5         26.95         11.40         1.61 o
   2   2   5          8.48         11.41         1.72 o
   3   2   5        106.55         88.41         6.01 o
   4   2   5         10.76          8.54         4.97 o
   5   2   5         12.82          9.96         3.29 o
   6   2   5        105.10        103.27        14.32 o
   7   2   5        117.94        125.53        12.73 o
  -9   3   5          5.79         11.36         6.57 o
  -8   3   5        257.77        213.62        24.85 o
  -7   3   5         17.45         16.83         5.05 o
  -6   3   5       1016.80       1014.74        31.81 o
  -5   3   5         67.02         52.68         6.98 o
  -4   3   5         25.08         20.71         4.59 o
  -3   3   5         52.86         50.87         4.20 o
  -2   3   5       1194.21       1216.74        40.26 o
  -1   3   5          5.27          1.57         1.50 o
   0   3   5        831.74        821.14        17.23 o
   1   3   5        227.58        231.02         7.82 o
   2   3   5        301.16        298.95         9.09 o
   3   3   5          4.12          3.30         1.83 o
   4   3   5        355.73        367.99        17.21 o
   5   3   5        201.85        172.53        12.54 o
   6   3   5        252.55        239.75        23.41 o
   7   3   5          6.85          1.51         7.51 o
  -9   4   5         32.48         23.45         8.58 o
  -8   4   5         73.78         64.48        19.70 o
  -7   4   5        222.64        230.70        17.63 o
  -6   4   5        118.03        124.44        12.17 o
  -5   4   5        202.79        191.31        14.01 o
  -4   4   5        211.40        215.87        14.12 o
  -3   4   5        330.32        340.21        16.90 o
  -2   4   5       1060.55       1101.68        42.42 o
  -1   4   5         27.52         30.66         4.38 o
   0   4   5         46.33         47.63         4.22 o
   1   4   5        710.00        739.09        24.92 o
   2   4   5        850.34        870.28        21.55 o
   3   4   5        399.83        426.10        15.79 o
   4   4   5        312.27        297.31        17.78 o
   5   4   5         82.06         89.74        10.69 o
   6   4   5        183.41        201.14        13.59 o
  -8   5   5         26.18         23.58         6.94 o
  -7   5   5        286.80        280.36        23.36 o
  -6   5   5          8.21         -1.79         3.82 o
  -5   5   5         66.53         59.72         9.02 o
  -4   5   5          1.31         -1.05         2.92 o
  -3   5   5        135.42        148.87        12.46 o
  -2   5   5        213.98        221.08        20.92 o
  -1   5   5       4417.81       4612.76        93.45 o
   0   5   5          1.32         -3.88         3.88 o
   1   5   5         85.60         84.42         9.31 o
   2   5   5          1.34          2.52         3.80 o
   3   5   5        110.89        107.57        11.04 o
   4   5   5         71.61         63.25         9.06 o
   5   5   5        111.22         92.85         9.40 o
   6   5   5          9.61         -1.06         3.71 o
  -8   6   5          0.70         -8.48         9.60 o
  -7   6   5         59.01         56.33         9.93 o
  -6   6   5         46.27         59.76        16.31 o
  -5   6   5         16.09          3.62         3.75 o
  -4   6   5        167.26        147.53        13.93 o
  -3   6   5        669.30        721.05        29.11 o
  -2   6   5        165.20        177.96        20.76 o
  -1   6   5        134.14        121.79        16.41 o
   0   6   5         19.88         11.00         3.73 o
   1   6   5          5.32          8.71         4.40 o
   2   6   5         15.05          7.60         3.79 o
   3   6   5         31.26         24.30         5.93 o
   4   6   5         22.64         13.76         4.78 o
   5   6   5         39.65         42.50         6.80 o
  -6   7   5         26.68         39.46        10.80 o
  -5   7   5          4.42          1.19         4.12 o
  -4   7   5        214.64        203.04        17.47 o
  -3   7   5        124.37        122.18        13.09 o
  -2   7   5        319.05        348.73        31.24 o
  -1   7   5          3.11         12.62         8.12 o
   0   7   5         84.50         85.25        10.86 o
   1   7   5         48.44         50.28         8.02 o
   2   7   5         81.95         62.18         8.25 o
   3   7   5          2.51         -4.00         4.00 o
  -5   8   5          3.15         -6.58         6.58 o
  -4   8   5         27.99         35.43        12.11 o
  -3   8   5          8.17         12.82         5.75 o
  -2   8   5        216.02        244.18        28.63 o
  -1   8   5        140.82        153.93        14.02 o
   0   8   5         38.94         36.56         8.90 o
   1   8   5          1.74         -3.78         3.78 o
   2   8   5         64.71         61.44         8.31 o
   0 -10   6         52.02         53.63        13.81 o
   1 -10   6          6.12          2.45         6.28 o
  -4  -9   6        218.35        221.44        16.72 o
  -3  -9   6          2.49         -0.50         4.07 o
  -2  -9   6        408.81        423.61        32.44 o
  -1  -9   6          0.35          5.67         4.89 o
   0  -9   6        424.37        413.96        21.85 o
   1  -9   6         41.93         14.29         3.32 o
   2  -9   6        126.78         93.57         9.35 o
   3  -9   6         83.09         72.47         8.53 o
   4  -9   6        476.64        501.24        39.59 o
  -5  -8   6        138.68        139.61        11.30 o
  -4  -8   6        176.86        195.36        15.04 o
  -3  -8   6        353.16        367.96        19.20 o
  -2  -8   6         81.37         76.22         5.98 o
  -1  -8   6         47.07         41.81         4.65 o
   0  -8   6         74.43         55.94         6.04 o
   1  -8   6        439.63        428.40        17.53 o
   2  -8   6        729.65        742.22        31.63 o
   3  -8   6         22.04         19.77         8.06 o
   4  -8   6         46.23         52.72        11.65 o
   5  -8   6          7.00         11.99         7.57 o
  -7  -7   6        162.45        156.82        12.85 o
  -6  -7   6          4.53         -4.24         4.24 o
  -5  -7   6        786.69        836.93        33.89 o
  -4  -7   6          1.32          1.81         2.44 o
  -3  -7   6        871.17        917.54        22.69 o
  -2  -7   6         41.86         42.67         3.56 o
  -1  -7   6       1017.56       1036.34        19.75 o
   0  -7   6        154.08        136.78         6.32 o
   1  -7   6        399.97        397.06        14.12 o
   2  -7   6         18.19          7.92         2.41 o
   3  -7   6        181.04        189.02        15.03 o
   4  -7   6         34.03          7.02        12.67 o
   5  -7   6        144.19        152.99        20.42 o
   6  -7   6         24.25         21.76         8.72 o
  -7  -6   6          0.60         -3.57         3.83 o
  -6  -6   6         86.12         95.07         8.98 o
  -5  -6   6        101.82        112.29         9.34 o
  -4  -6   6       1069.18       1136.87        25.57 o
  -3  -6   6       1370.38       1415.79        25.88 o
  -2  -6   6         73.61         75.92         4.55 o
  -1  -6   6        330.24        312.37        10.08 o
   0  -6   6         17.46         15.05         1.98 o
   1  -6   6        436.86        412.39        13.48 o
   2  -6   6         63.42         55.19         6.22 o
   3  -6   6        699.51        739.47        28.09 o
   4  -6   6          0.84         -0.40         3.83 o
   5  -6   6          0.77          4.16         3.78 o
   6  -6   6         13.45         13.84         7.27 o
   7  -6   6         69.91        107.38        18.24 o
  -8  -5   6        115.54        119.48        11.21 o
  -7  -5   6         63.36         55.05         7.11 o
  -6  -5   6        252.03        252.04        14.08 o
  -5  -5   6         32.04         32.76         4.73 o
  -4  -5   6        641.14        640.57        11.45 o
  -3  -5   6        254.08        231.21         6.20 o
  -2  -5   6        606.93        598.00        10.43 o
  -1  -5   6        300.28        291.35         8.81 o
   0  -5   6        408.25        349.01         7.79 o
   1  -5   6        560.37        574.57        16.56 o
   2  -5   6       1373.11       1431.90        45.23 o
   3  -5   6        119.09        114.10        10.62 o
   4  -5   6        552.51        584.89        25.56 o
   5  -5   6          2.68          2.25         3.19 o
   6  -5   6        171.42        195.00        17.32 o
   7  -5   6         39.24         34.02        12.01 o
  -9  -4   6        222.63        227.51        24.12 o
  -8  -4   6          9.61          1.10         3.95 o
  -7  -4   6         30.20         22.18         4.68 o
  -6  -4   6         40.48         46.54         6.10 o
  -5  -4   6        101.82        111.87         6.19 o
  -4  -4   6         48.08         38.53         3.99 o
  -3  -4   6        771.74        804.06        13.02 o
  -2  -4   6          8.96         14.63         2.30 o
  -1  -4   6        283.45        293.83         6.47 o
   0  -4   6       1700.46       1679.07        26.62 o
   1  -4   6        225.34        311.16        15.41 o
   2  -4   6       1746.22       1785.38        46.29 o
   3  -4   6          8.77          3.66         3.97 o
   4  -4   6          5.83         -1.12         3.15 o
   5  -4   6         32.83         41.23         7.43 o
   6  -4   6         74.07         89.64        11.88 o
   7  -4   6         39.05         34.49         7.73 o
  -9  -3   6        189.75        184.43        13.95 o
  -8  -3   6         22.36          5.99         6.62 o
  -7  -3   6        432.29        455.97        19.08 o
  -6  -3   6        104.80        102.66         8.54 o
  -5  -3   6       1286.95       1338.16        21.99 o
  -4  -3   6        817.46        911.11        14.62 o
  -3  -3   6       2455.44       2614.00        24.08 o
  -2  -3   6          1.97          0.90         0.53 o
  -1  -3   6        332.87        300.32         7.74 o
   0  -3   6          2.49          9.24         1.86 o
   1  -3   6       1318.76       1330.87        17.50 o
   2  -3   6        317.39        301.66        12.02 o
   3  -3   6        981.52       1074.91        29.43 o
   4  -3   6        129.57        125.14         6.83 o
   5  -3   6        103.96         86.57         6.63 o
   6  -3   6         48.26         44.85         8.17 o
   7  -3   6         15.91         14.87         5.10 o
   8  -3   6          1.11          9.53         6.27 o
  -9  -2   6         85.92         68.85         7.49 o
  -8  -2   6          9.01          9.85         2.94 o
  -7  -2   6        265.21        249.12        11.59 o
  -6  -2   6         59.97         52.25         4.94 o
  -5  -2   6        270.82        254.35        10.98 o
  -4  -2   6        134.98        130.52         5.84 o
  -3  -2   6        226.57        198.61         7.04 o
  -2  -2   6       1011.07       1013.08        15.55 o
  -1  -2   6        808.99        843.54        22.55 o
   0  -2   6       1961.83       1964.14        33.49 o
   1  -2   6       2762.12       2828.25        32.54 o
   2  -2   6         47.28         40.58         3.67 o
   3  -2   6        351.67        375.10        11.05 o
   4  -2   6        314.73        335.87        12.01 o
   5  -2   6        248.08        240.39        11.33 o
   6  -2   6          1.80          1.38         3.07 o
   7  -2   6        117.32        105.42        14.67 o
   8  -2   6          7.09          2.43         4.67 o
  -9  -1   6        106.22         87.55         8.88 o
  -8  -1   6        120.08        123.49         8.74 o
  -7  -1   6         19.27          8.94         3.81 o
  -6  -1   6        230.91        209.96        13.68 o
  -5  -1   6          7.82          4.13         0.95 o
  -4  -1   6       2418.63       2514.39        42.57 o
  -3  -1   6         65.48         53.23         2.99 o
  -2  -1   6       2403.41       2460.56        18.16 o
  -1  -1   6          6.64         13.15         2.75 o
   0  -1   6        297.54        245.54         6.45 o
   1  -1   6       1224.47       1260.57        15.99 o
   2  -1   6        108.11         77.41         4.17 o
   3  -1   6         48.10         37.65         3.31 o
   4  -1   6       1024.97       1079.64        22.43 o
   5  -1   6          4.24          1.70         2.09 o
   6  -1   6        378.29        431.07        17.06 o
   7  -1   6         60.72         80.34        11.31 o
   8  -1   6         54.07         43.81        13.25 o
  -9   0   6         19.69         20.81        12.81 o
  -8   0   6        260.74        266.89        25.00 o
  -7   0   6        274.28        239.60        16.36 o
  -6   0   6       1027.00       1007.45        30.35 o
  -5   0   6         50.43         44.96         3.29 o
  -4   0   6        798.94        804.01        12.39 o
  -3   0   6          0.76          8.11         1.56 o
  -2   0   6       1874.68       1847.57        20.60 o
  -1   0   6       2537.26       2711.20        29.31 o
   0   0   6         37.80         16.13         2.42 o
   1   0   6        246.78        214.68         6.31 o
   2   0   6       2799.97       3003.56        36.43 o
   3   0   6         20.73         11.11         2.53 o
   4   0   6        519.51        558.58        20.11 o
   5   0   6          0.63         -2.92         3.11 o
   6   0   6        452.29        453.30        21.17 o
   7   0   6          2.20          3.53         3.89 o
   8   0   6        163.16        136.67        19.39 o
  -9   1   6        404.27        377.30        33.34 o
  -8   1   6          5.04         -4.73         7.47 o
  -7   1   6        926.05        951.42        44.54 o
  -6   1   6          0.56          0.85         3.02 o
  -5   1   6        694.71        655.69        17.14 o
  -4   1   6        138.79        129.50         5.76 o
  -3   1   6       1333.50       1336.48        20.07 o
  -2   1   6        124.60         94.68         5.11 o
  -1   1   6        922.32        802.66        19.98 o
   0   1   6       2249.76       2619.66        37.48 o
   1   1   6       1387.88       1411.30        22.58 o
   2   1   6         24.56         22.22         4.43 o
   3   1   6        293.18        296.46        11.69 o
   4   1   6        183.20        185.24        11.31 o
   5   1   6        155.57        158.69        14.40 o
   6   1   6         50.46         45.68         6.84 o
   7   1   6         80.44         82.40        13.78 o
  -9   2   6         48.66         31.75        10.15 o
  -8   2   6         33.94         18.68         7.26 o
  -7   2   6         10.14          9.38         4.97 o
  -6   2   6          8.85          5.96         3.10 o
  -5   2   6          7.38          3.28         2.62 o
  -4   2   6        331.45        350.12        15.19 o
  -3   2   6        973.10        913.06        22.90 o
  -2   2   6        479.29        472.51        23.34 o
  -1   2   6       1266.96       1285.97        26.53 o
   0   2   6         72.81         93.88         5.97 o
   1   2   6        319.22        317.84        11.01 o
   2   2   6         10.97         12.32         2.15 o
   3   2   6        870.51        836.81        19.60 o
   4   2   6        123.30         69.66         6.13 o
   5   2   6         49.99         29.67         4.29 o
   6   2   6          4.09         -4.30         5.80 o
   7   2   6          8.11          6.49         6.62 o
  -9   3   6         28.84         49.09        13.36 o
  -8   3   6        151.09        150.73        14.18 o
  -7   3   6         25.84          5.76         6.55 o
  -6   3   6        376.17        395.03        20.15 o
  -5   3   6         27.90         22.00         5.02 o
  -4   3   6         25.15         16.16         3.65 o
  -3   3   6         11.40         18.88         4.25 o
  -2   3   6        474.31        452.67        25.44 o
  -1   3   6        104.03         94.27        11.85 o
   0   3   6        135.61        132.08         6.30 o
   1   3   6        132.93        134.03         6.59 o
   2   3   6        780.46        796.40        16.22 o
   3   3   6        140.52        154.00        11.46 o
   4   3   6        117.59        114.61         8.34 o
   5   3   6          7.14          8.80         4.11 o
   6   3   6         23.75         22.95         7.50 o
  -9   4   6         12.77          8.25         6.50 o
  -8   4   6        198.24        215.48        17.91 o
  -7   4   6        128.34        135.19        13.41 o
  -6   4   6         95.85         87.52        10.44 o
  -5   4   6         30.68         22.96         5.25 o
  -4   4   6        532.24        510.99        25.32 o
  -3   4   6        406.33        366.20        17.98 o
  -2   4   6        962.55        935.61        40.26 o
  -1   4   6        161.29        159.93        16.71 o
   0   4   6       3307.87       3388.52        54.80 o
   1   4   6       1846.52       1944.45        33.33 o
   2   4   6        420.30        425.27        16.13 o
   3   4   6        417.55        414.20        16.51 o
   4   4   6        237.95        238.94        16.78 o
   5   4   6         73.84         80.86        10.49 o
   6   4   6         85.12         86.69        11.28 o
  -8   5   6         48.10         28.79         7.81 o
  -7   5   6        462.23        440.95        25.67 o
  -6   5   6        155.84        158.09        20.80 o
  -5   5   6        187.66        192.43        15.41 o
  -4   5   6          5.67          1.82         3.55 o
  -3   5   6        294.92        326.73        18.64 o
  -2   5   6       1189.85       1268.96        51.33 o
  -1   5   6         40.69         50.46        10.40 o
   0   5   6         16.79         19.41         5.30 o
   1   5   6        890.53        934.09        31.76 o
   2   5   6         95.81         90.76         7.94 o
   3   5   6        371.27        396.97        41.84 o
   4   5   6        147.15        160.56        14.76 o
   5   5   6        110.31        104.73        12.25 o
  -7   6   6         41.28         33.43         8.38 o
  -6   6   6          1.83         -5.38         5.38 o
  -5   6   6         10.12          5.24         4.61 o
  -4   6   6          5.01          2.41         3.15 o
  -3   6   6         71.77         82.43        15.76 o
  -2   6   6          4.60          7.84         6.24 o
  -1   6   6        707.60        680.18        40.51 o
   0   6   6         14.14          8.15         5.93 o
   1   6   6        272.47        313.16        20.06 o
   2   6   6          0.47         -4.75        14.15 o
   3   6   6        283.43        298.80        20.54 o
   4   6   6         24.48         12.73         6.18 o
  -6   7   6          1.68         -2.49        16.20 o
  -5   7   6          4.57         -4.86         4.86 o
  -4   7   6         18.77         17.24         5.67 o
  -3   7   6          6.10         12.91         4.70 o
  -2   7   6        154.06        178.43        22.98 o
  -1   7   6        157.16        173.01        22.31 o
   0   7   6          6.76          1.88         4.88 o
   1   7   6         20.71         27.31         6.82 o
   2   7   6        121.57        140.71        14.62 o
   3   7   6        121.08        152.63        13.08 o
  -4   8   6        209.39        259.95        21.59 o
  -3   8   6         33.37         43.85         9.27 o
  -2   8   6        104.59        117.59        20.32 o
  -1   8   6          9.32          9.57         7.64 o
   0   8   6        207.56        202.27        23.63 o
  -4  -9   7        399.82        433.37        35.99 o
  -3  -9   7         18.00         13.66         8.22 o
   0  -9   7        230.28        218.97        16.74 o
   1  -9   7         29.50         18.68         5.77 o
   2  -9   7        495.35        471.50        27.04 o
   3  -9   7          3.48        -14.06        14.06 o
  -5  -8   7         66.94         69.99        13.18 o
  -4  -8   7        434.51        475.57        23.03 o
  -3  -8   7         17.65         24.15         5.26 o
  -2  -8   7        400.30        380.53        27.38 o
  -1  -8   7          0.77         -2.10         2.47 o
   0  -8   7         77.24         59.28         5.58 o
   1  -8   7          0.35         -2.45         2.45 o
   2  -8   7        133.00        140.70        14.92 o
   3  -8   7         10.46          0.63         4.49 o
   4  -8   7        180.79        173.24        31.85 o
   5  -8   7          0.94         -1.97         5.75 o
  -6  -7   7        130.16        118.66        10.80 o
  -5  -7   7        508.70        560.36        26.06 o
  -4  -7   7          1.83          1.74         2.92 o
  -3  -7   7        367.79        387.92        15.06 o
  -2  -7   7        100.88        107.20         6.32 o
  -1  -7   7         60.73         48.67         3.70 o
   0  -7   7          5.93          4.32         2.12 o
   1  -7   7         41.98         36.16         5.08 o
   2  -7   7         14.52          8.86         3.00 o
   3  -7   7        134.42        129.78        10.45 o
   4  -7   7          1.36          2.51         4.38 o
   5  -7   7         33.89         19.62         6.84 o
   6  -7   7         10.09         12.66         7.34 o
  -7  -6   7        278.01        268.88        16.51 o
  -6  -6   7          8.93          0.95         3.41 o
  -5  -6   7        353.45        366.21        19.47 o
  -4  -6   7         74.86         72.28         6.64 o
  -3  -6   7         80.83         78.26         5.47 o
  -2  -6   7          4.73         -2.06         2.19 o
  -1  -6   7         25.62         25.55         2.45 o
   0  -6   7         85.72         66.84         5.92 o
   1  -6   7       1011.32        978.08        23.68 o
   2  -6   7          1.76          4.08         2.94 o
   3  -6   7         14.44         14.25         3.76 o
   4  -6   7        136.65        138.06        13.16 o
   5  -6   7        241.06        237.98        18.78 o
   6  -6   7         36.51         27.64        10.14 o
  -8  -5   7        238.27        271.29        16.94 o
  -7  -5   7          9.12         -0.01         3.70 o
  -6  -5   7        282.26        279.96        15.06 o
  -5  -5   7         48.83         40.19         5.95 o
  -4  -5   7       1166.39       1173.42        20.64 o
  -3  -5   7         94.22         79.89         5.91 o
  -2  -5   7       1986.26       2046.40        42.27 o
  -1  -5   7         39.62         27.44         2.38 o
   0  -5   7        209.78        207.60         9.20 o
   1  -5   7        411.29        387.70        13.96 o
   2  -5   7         64.56         61.74         6.19 o
   3  -5   7        543.99        584.84        24.94 o
   4  -5   7         80.37         77.77         9.92 o
   5  -5   7         10.48         13.34         5.21 o
   6  -5   7         99.33         85.35        13.05 o
   7  -5   7         59.46         89.55        13.46 o
  -8  -4   7        118.69        115.01        10.99 o
  -7  -4   7         18.20          6.76         3.62 o
  -6  -4   7       1369.99       1352.30        31.95 o
  -5  -4   7         60.53         56.59         4.72 o
  -4  -4   7       1536.30       1577.39        21.66 o
  -3  -4   7        116.71        104.60         4.91 o
  -2  -4   7         37.85         17.48         2.76 o
  -1  -4   7         20.07         19.93         2.23 o
   0  -4   7       1450.42       1422.35        21.33 o
   1  -4   7        211.11        208.00         9.61 o
   2  -4   7       1368.50       1425.58        28.00 o
   3  -4   7          0.35         -1.52         3.73 o
   4  -4   7        179.42        195.30        14.64 o
   5  -4   7          1.85          1.24         3.33 o
   6  -4   7        168.52        172.88        16.57 o
   7  -4   7         56.87         71.49        17.29 o
  -9  -3   7        226.84        226.83        15.68 o
  -8  -3   7        480.19        467.18        21.13 o
  -7  -3   7        125.72        154.64        11.06 o
  -6  -3   7        136.91        120.95         7.43 o
  -5  -3   7        288.20        283.63        12.77 o
  -4  -3   7          0.98          0.51         1.69 o
  -3  -3   7       1839.50       1915.01        40.56 o
  -2  -3   7          2.75          1.71         1.08 o
  -1  -3   7        355.41        360.13         9.07 o
   0  -3   7         22.10         20.72         2.82 o
   1  -3   7          0.84          0.26         1.09 o
   2  -3   7         83.96         79.67         6.46 o
   3  -3   7         37.17         19.60         2.99 o
   4  -3   7         22.25         16.05         4.80 o
   5  -3   7         26.25         28.45         6.10 o
   6  -3   7        235.63        292.71        20.94 o
   7  -3   7          0.36          5.78         8.76 o
  -9  -2   7         86.08         72.93         8.70 o
  -8  -2   7         61.13         33.73         8.05 o
  -7  -2   7       1073.79       1058.74        28.26 o
  -6  -2   7        118.74        110.68         8.30 o
  -5  -2   7        981.21        930.08        24.88 o
  -4  -2   7         56.54         49.48         3.94 o
  -3  -2   7        785.38        787.74        22.96 o
  -2  -2   7        539.25        675.21        21.31 o
  -1  -2   7        417.82        372.04        16.80 o
   0  -2   7        134.50        151.37         4.76 o
   1  -2   7        592.76        632.56        15.62 o
   2  -2   7         62.09         55.70         3.66 o
   3  -2   7         69.75         68.19         4.57 o
   4  -2   7          1.47         -2.00         2.00 o
   5  -2   7        205.46        200.44        15.68 o
   6  -2   7        119.21         94.54        11.61 o
   7  -2   7         76.58         60.91        10.11 o
  -9  -1   7          0.36          0.28         6.37 o
  -8  -1   7        282.12        279.31        18.91 o
  -7  -1   7         90.07         73.32         9.17 o
  -6  -1   7         48.26         40.82         5.90 o
  -5  -1   7         27.79         20.87         4.18 o
  -4  -1   7          2.22          2.63         1.33 o
  -3  -1   7        239.62        181.48         6.04 o
  -2  -1   7        657.98        642.85        14.40 o
  -1  -1   7        943.72        961.88        25.00 o
   0  -1   7        145.06        116.80         4.91 o
   1  -1   7          4.48          6.41         1.66 o
   2  -1   7        849.25        824.96        22.75 o
   3  -1   7        277.07        282.82        11.41 o
   4  -1   7         32.32         26.63         4.31 o
   5  -1   7        120.84        110.97         9.86 o
   6  -1   7         25.40         17.09         8.02 o
   7  -1   7         72.82         89.61        17.65 o
  -9   0   7          1.65          0.09         6.82 o
  -8   0   7        312.35        279.97        25.56 o
  -7   0   7         12.51         17.11         4.19 o
  -6   0   7        904.30        926.07        36.97 o
  -5   0   7         32.29         33.27         5.34 o
  -4   0   7        701.94        722.57        15.08 o
  -3   0   7         99.81         96.76         4.82 o
  -2   0   7       1422.44       1366.04        18.98 o
  -1   0   7        473.09        428.87        16.64 o
   0   0   7       1462.33       1515.71        29.62 o
   1   0   7          1.40          0.74         1.73 o
   2   0   7         11.50          2.77         2.27 o
   3   0   7          6.08          3.85         1.98 o
   4   0   7        665.42        661.03        20.68 o
   5   0   7         12.11          7.98         3.26 o
   6   0   7        161.47        152.15        12.96 o
   7   0   7         21.95         11.71         6.86 o
  -9   1   7          6.04          7.11         6.25 o
  -8   1   7         84.86         74.17        13.73 o
  -7   1   7       2552.47       2619.46        73.85 o
  -6   1   7        127.62        114.58         7.85 o
  -5   1   7        804.98        714.36        18.00 o
  -4   1   7        583.28        543.94        14.33 o
  -3   1   7        606.09        584.31        13.68 o
  -2   1   7       1507.89       1460.26        20.96 o
  -1   1   7        139.38        119.45         8.39 o
   0   1   7         61.71         54.05         6.09 o
   1   1   7          1.46          3.24         2.02 o
   2   1   7        180.19        187.07         9.37 o
   3   1   7         20.19         15.85         2.83 o
   4   1   7        450.93        455.94        22.76 o
   5   1   7         96.38         63.66         6.68 o
   6   1   7          8.30         11.38         4.04 o
   7   1   7         29.16          6.67         5.63 o
  -9   2   7       1186.33       1110.36        57.32 o
  -8   2   7          3.56          7.13         7.10 o
  -7   2   7        757.26        756.86        27.88 o
  -6   2   7          9.09          4.89         3.15 o
  -5   2   7        483.43        497.65        19.70 o
  -4   2   7         35.75         33.54         4.94 o
  -3   2   7        500.24        499.28        17.61 o
  -2   2   7       1184.28       1174.72        38.61 o
  -1   2   7       1918.46       1940.68        34.99 o
   0   2   7        164.85        155.27         8.37 o
   1   2   7         79.94         84.24         7.02 o
   2   2   7        114.13        100.15         8.98 o
   3   2   7          6.27          8.70         2.27 o
   4   2   7         22.43         29.57         6.60 o
   5   2   7        831.65        826.86        29.62 o
   6   2   7          8.49          9.87         5.86 o
  -9   3   7         54.71         38.32        12.07 o
  -8   3   7         57.75         37.68        10.69 o
  -7   3   7          0.61         -2.02         4.65 o
  -6   3   7        108.73         90.54         9.95 o
  -5   3   7          1.13          2.50         3.92 o
  -4   3   7        203.00        204.24        13.09 o
  -3   3   7         42.33         43.08         5.94 o
  -2   3   7         39.72         29.55         6.85 o
  -1   3   7        138.19        161.99        15.85 o
   0   3   7         96.98         92.90         8.11 o
   1   3   7         64.54         62.07         4.73 o
   2   3   7        365.73        347.00        11.60 o
   3   3   7       1914.29       1927.91        35.79 o
   4   3   7        170.11        195.89        14.18 o
   5   3   7          0.79          1.37         4.67 o
   6   3   7          3.29          3.50         6.20 o
  -8   4   7        297.14        309.14        21.52 o
  -7   4   7          1.72          0.36         3.57 o
  -6   4   7        161.79        164.64        14.20 o
  -5   4   7         94.88         85.64         9.54 o
  -4   4   7        105.32        116.67        10.98 o
  -3   4   7         47.25         49.07         7.11 o
  -2   4   7       1195.71       1251.96        48.23 o
  -1   4   7          2.57          0.55         5.35 o
   0   4   7         70.17         58.75        10.89 o
   1   4   7         46.30         36.78         5.12 o
   2   4   7        464.24        493.50        18.32 o
   3   4   7         23.62         11.51         3.20 o
   4   4   7        137.05        149.96        13.89 o
   5   4   7         13.06          8.77         6.24 o
  -8   5   7         21.53         16.46         8.95 o
  -7   5   7         39.73         34.75         7.92 o
  -6   5   7        258.42        258.74        19.07 o
  -5   5   7        220.66        206.67        16.91 o
  -4   5   7        182.56        194.88        15.26 o
  -3   5   7        174.18        171.29        20.68 o
  -2   5   7        474.09        498.22        33.23 o
  -1   5   7        123.90        135.83        17.58 o
   0   5   7        375.10        407.42        30.61 o
   1   5   7         24.09         15.67         3.62 o
   2   5   7         64.40         60.83         6.75 o
   3   5   7          3.48         -4.74         4.74 o
   4   5   7        126.94        149.97        14.72 o
  -7   6   7         78.17         77.49        11.15 o
  -6   6   7         14.67          7.24         9.09 o
  -5   6   7        166.71        181.96        16.65 o
  -4   6   7        106.28         87.58        11.56 o
  -3   6   7        288.24        305.17        28.90 o
  -2   6   7          1.59         -0.73         4.81 o
  -1   6   7        279.79        284.70        27.43 o
   0   6   7         14.22         -2.37         5.27 o
   1   6   7         11.62          8.33         3.34 o
   2   6   7         15.37          2.89         6.24 o
   3   6   7        298.50        309.20        21.69 o
  -5   7   7         66.66         57.47        10.44 o
  -4   7   7         30.57         41.45         8.24 o
  -3   7   7         91.09        106.23        12.86 o
  -2   7   7          0.83          2.67         5.37 o
  -1   7   7         53.49         59.95        13.35 o
   0   7   7         36.44         44.77        11.40 o
   1   7   7        215.40        236.82        19.47 o
   0  -9   8         48.22         43.70         7.61 o
   1  -9   8         15.71         -3.19         5.32 o
   2  -9   8        213.51        192.14        23.81 o
  -5  -8   8        106.13         88.42        10.36 o
  -4  -8   8       1199.55       1330.84        60.51 o
  -3  -8   8          0.40          2.55         4.41 o
  -2  -8   8        648.89        687.44        38.78 o
  -1  -8   8          4.98          0.49         4.07 o
   0  -8   8        669.02        696.70        29.70 o
   1  -8   8        238.89        228.24        18.04 o
   2  -8   8        454.66        469.71        27.03 o
   3  -8   8         46.02         58.29        17.36 o
   4  -8   8        110.31         90.94        13.47 o
  -6  -7   8         85.41        100.80         9.90 o
  -5  -7   8          7.87          9.43         9.39 o
  -4  -7   8        128.31        140.76        11.52 o
  -3  -7   8        118.47        123.61         9.97 o
  -2  -7   8        121.20        106.54        10.28 o
  -1  -7   8         47.62         49.53         9.09 o
   0  -7   8        343.05        319.80        19.41 o
   1  -7   8         62.17         62.98         9.21 o
   2  -7   8        155.20        149.40        10.84 o
   3  -7   8          0.40         -1.12         3.40 o
   4  -7   8         10.52          9.33         3.59 o
   5  -7   8         27.96         30.58         6.27 o
  -7  -6   8        157.99        174.21        13.24 o
  -6  -6   8         79.48         71.01         9.52 o
  -5  -6   8        296.06        277.08        17.16 o
  -4  -6   8          0.65          3.15         2.60 o
  -3  -6   8         57.17         55.39         6.11 o
  -2  -6   8        252.83        270.88        11.11 o
  -1  -6   8         54.36         53.33         4.75 o
   0  -6   8        708.91        695.62        18.49 o
   1  -6   8        281.59        291.80        13.23 o
   2  -6   8          1.30          5.18         2.53 o
   3  -6   8         92.78         98.79         9.01 o
   4  -6   8          2.59         -2.96         3.34 o
   5  -6   8          2.67         -2.56         4.73 o
   6  -6   8          0.61         -4.96         4.96 o
  -8  -5   8        131.43        131.70        11.81 o
  -7  -5   8        128.04        130.11        18.31 o
  -6  -5   8        141.76        118.11         9.88 o
  -5  -5   8          1.10          0.14         7.69 o
  -4  -5   8         21.56          6.59         3.22 o
  -3  -5   8          1.16          1.44         1.94 o
  -2  -5   8          5.61          4.59         1.09 o
  -1  -5   8        561.06        507.52        26.74 o
   0  -5   8         24.89         28.00         3.32 o
   1  -5   8        527.45        509.59        16.16 o
   2  -5   8          9.13          3.46         2.47 o
   3  -5   8         58.63         57.16         6.65 o
   4  -5   8          4.03          1.64         4.50 o
   5  -5   8         98.26        136.37        14.18 o
   6  -5   8         13.15          4.94         7.58 o
  -8  -4   8        527.40        534.19        23.39 o
  -7  -4   8          1.02          2.79         4.19 o
  -6  -4   8         39.24         48.63         8.11 o
  -5  -4   8         75.12         60.13         6.61 o
  -4  -4   8        963.82       1071.06        23.45 o
  -3  -4   8         44.62         38.83         4.20 o
  -2  -4   8       1019.54       1047.08        23.14 o
  -1  -4   8         41.10         37.14         3.26 o
   0  -4   8        869.95        858.29        28.68 o
   1  -4   8        135.89        123.68         9.38 o
   2  -4   8       1441.54       1504.37        29.56 o
   3  -4   8         53.20         38.35         5.27 o
   4  -4   8        875.47        976.99        29.88 o
   5  -4   8         11.71          8.13         8.41 o
   6  -4   8        153.63        194.90        17.95 o
  -9  -3   8         26.68         19.00         7.30 o
  -8  -3   8         26.74         35.78         7.93 o
  -7  -3   8        100.25         94.12        15.43 o
  -6  -3   8       1046.00       1014.28        31.51 o
  -5  -3   8         44.07         41.02         4.85 o
  -4  -3   8         94.90        110.13         8.18 o
  -3  -3   8        183.41        182.28        12.12 o
  -2  -3   8        796.62        768.44        20.40 o
  -1  -3   8         92.27         97.22         9.20 o
   0  -3   8       1527.15       1628.09        38.17 o
   1  -3   8          2.08         -2.08         2.08 o
   2  -3   8        500.37        480.47        16.20 o
   3  -3   8         10.35          6.40         3.10 o
   4  -3   8        284.94        303.16        20.68 o
   5  -3   8         84.71         77.90        10.29 o
   6  -3   8          7.07          2.03        11.48 o
   7  -3   8          0.11         -4.91         7.76 o
  -9  -2   8        137.02        122.50        14.88 o
  -8  -2   8        131.33        119.83        13.66 o
  -7  -2   8        497.98        493.11        19.24 o
  -6  -2   8         51.07         49.63         6.43 o
  -5  -2   8        257.67        224.73        14.06 o
  -4  -2   8        112.19        121.17         8.95 o
  -3  -2   8        432.73        421.00        31.20 o
  -2  -2   8         42.65         31.60         5.13 o
  -1  -2   8        410.05        436.69        18.96 o
   0  -2   8         31.52         29.65         2.65 o
   1  -2   8          0.99          1.85         1.95 o
   2  -2   8         48.56         45.17         7.09 o
   3  -2   8        553.96        548.42        24.06 o
   4  -2   8        123.11         90.56         8.40 o
   5  -2   8         70.09         63.44         7.74 o
   6  -2   8        106.05        106.97        13.20 o
   7  -2   8         14.39          6.78         7.99 o
  -9  -1   8         57.44         42.79         9.50 o
  -8  -1   8         67.59         57.61         8.96 o
  -7  -1   8        203.84        194.96        14.72 o
  -6  -1   8         31.71         20.13         3.54 o
  -5  -1   8       1351.05       1410.54        30.98 o
  -4  -1   8        185.05        179.26         8.10 o
  -3  -1   8        594.85        625.08        11.17 o
  -2  -1   8        225.54        207.30         8.12 o
  -1  -1   8        240.36        233.48        13.08 o
   0  -1   8          4.58          3.71         1.51 o
   1  -1   8         54.09         40.21         3.71 o
   2  -1   8         23.57         20.43         2.97 o
   3  -1   8        719.65        729.98        30.58 o
   4  -1   8        135.84        124.15         8.58 o
   5  -1   8        417.48        383.90        45.34 o
   6  -1   8          3.10          2.53         4.38 o
   7  -1   8         48.88         37.94        11.96 o
  -9   0   8         14.08         18.40         7.16 o
  -8   0   8         50.17         43.35         8.00 o
  -7   0   8        638.39        670.04        27.18 o
  -6   0   8        758.82        767.77        26.54 o
  -5   0   8       1467.54       1562.75        24.51 o
  -4   0   8        164.15        165.04         7.42 o
  -3   0   8         13.89          8.24         1.59 o
  -2   0   8        703.45        712.57        13.35 o
  -1   0   8         94.07         84.11         8.01 o
   0   0   8        495.83        480.64        17.10 o
   1   0   8        168.55        170.19        11.97 o
   2   0   8        186.71        170.72         9.18 o
   3   0   8        433.88        463.95        16.02 o
   4   0   8        298.03        285.40        16.15 o
   5   0   8        100.56         85.12        11.86 o
   6   0   8          2.49          1.78         7.83 o
  -9   1   8        278.45        257.07        26.81 o
  -8   1   8        314.21        303.07        26.95 o
  -7   1   8        511.34        476.91        31.69 o
  -6   1   8        243.17        243.71        12.88 o
  -5   1   8         33.77         32.83         3.97 o
  -4   1   8        359.59        367.32        12.13 o
  -3   1   8          0.85          1.31         1.40 o
  -2   1   8        979.45        965.03        17.99 o
  -1   1   8         35.18         32.01         4.03 o
   0   1   8         34.65         35.04         5.42 o
   1   1   8         80.56         78.77         6.23 o
   2   1   8        374.72        331.30        13.17 o
   3   1   8        127.49        101.05         7.59 o
   4   1   8         12.65          9.04         2.92 o
   5   1   8         61.56         50.42         6.09 o
   6   1   8        301.35        341.18        31.18 o
  -9   2   8          0.78         -0.26         4.92 o
  -8   2   8          0.86         -6.70         6.70 o
  -7   2   8       1111.37       1083.95        49.59 o
  -6   2   8          7.34          8.42         2.99 o
  -5   2   8        300.80        305.18        15.64 o
  -4   2   8         10.24          2.47         2.02 o
  -3   2   8        194.15        203.11        11.72 o
  -2   2   8         43.05         47.00         6.03 o
  -1   2   8       1101.21       1091.98        28.05 o
   0   2   8          6.55          2.79         1.08 o
   1   2   8         53.08         49.05         4.48 o
   2   2   8          2.16          5.08         2.22 o
   3   2   8         51.81         43.44         5.13 o
   4   2   8        577.33        629.35        25.95 o
   5   2   8        161.37        117.28        12.09 o
   6   2   8         19.35         22.48         8.96 o
  -8   3   8          8.52          0.25         6.59 o
  -7   3   8        219.45        209.23        15.55 o
  -6   3   8          3.32         -2.42         4.85 o
  -5   3   8        165.07        147.50        11.93 o
  -4   3   8         68.12         71.95        14.99 o
  -3   3   8       1012.78       1075.51        29.94 o
  -2   3   8          0.48          1.80         3.47 o
  -1   3   8        649.32        644.71        33.63 o
   0   3   8         86.81         82.94         6.75 o
   1   3   8        347.59        331.66        11.87 o
   2   3   8        118.14        105.30         7.19 o
   3   3   8         94.77         88.40         9.85 o
   4   3   8          0.25         -6.58         6.58 o
   5   3   8        347.11        384.09        30.65 o
  -8   4   8         18.04         18.10         7.78 o
  -7   4   8          4.82         -4.98         6.95 o
  -6   4   8        370.30        385.27        32.32 o
  -5   4   8         69.44         64.70        10.41 o
  -4   4   8         18.89         24.46         5.62 o
  -3   4   8         23.60         21.09         4.77 o
  -2   4   8        292.27        321.51        25.68 o
  -1   4   8         47.26         52.01        10.79 o
   0   4   8         44.93         38.22         9.76 o
   1   4   8         33.05         38.33         5.33 o
   2   4   8         88.87         82.38         9.55 o
   3   4   8        176.88        155.72        11.36 o
   4   4   8        181.00        166.41        15.23 o
  -7   5   8         12.31         13.47         4.98 o
  -6   5   8         51.43         55.73        13.15 o
  -5   5   8        100.81         76.21        10.11 o
  -4   5   8        107.33        117.37        12.39 o
  -3   5   8         11.64          7.96         4.98 o
  -2   5   8         42.97         42.34        10.88 o
  -1   5   8         22.27          9.44         6.19 o
   0   5   8        464.90        488.69        34.92 o
   1   5   8         20.26         10.82         3.45 o
   2   5   8        230.61        240.73        14.74 o
   3   5   8         25.90         13.15         6.13 o
  -6   6   8          2.03         -1.36         4.01 o
  -5   6   8         34.79         45.89         8.73 o
  -4   6   8         35.57         47.20         8.55 o
  -3   6   8         20.68         14.29         4.73 o
  -2   6   8        128.33        135.01        19.89 o
  -1   6   8          6.18         20.07         9.28 o
   0   6   8         23.49         36.46        12.04 o
   1   6   8         26.00         21.57         6.06 o
   2   6   8         11.77         12.76         9.54 o
  -4   7   8          0.45         -0.94         4.17 o
  -3   7   8         24.17         37.67        13.74 o
  -2   7   8          3.95         -8.50         8.50 o
  -1   7   8         17.25          5.04         6.15 o
   0   7   8         36.89         35.08        11.63 o
  -1  -9   9        183.08        152.76        20.07 o
   0  -9   9          7.89         12.61        12.45 o
   1  -9   9        155.13        136.43        18.10 o
  -3  -8   9        183.58        164.45        19.91 o
  -2  -8   9        291.07        309.25        27.51 o
  -1  -8   9         12.09         13.10         4.44 o
   0  -8   9        129.54        125.94        13.33 o
   1  -8   9         19.74         12.83        12.16 o
   2  -8   9         93.48         75.81        11.31 o
   3  -8   9         18.92         12.18        17.71 o
  -6  -7   9        621.12        670.58        31.18 o
  -5  -7   9         82.30         76.97        15.28 o
  -4  -7   9        245.04        269.44        25.29 o
  -3  -7   9         37.50         49.17        11.49 o
  -2  -7   9        329.33        344.88        19.75 o
  -1  -7   9         50.66         51.23         7.75 o
   0  -7   9       1279.34       1308.87        75.15 o
   1  -7   9          5.11          1.48         4.38 o
   2  -7   9        840.05        820.64        36.09 o
   3  -7   9          0.82          2.56         4.22 o
   4  -7   9         84.59         87.22        26.30 o
  -7  -6   9        186.34        183.86        16.92 o
  -6  -6   9         79.71         74.86        10.44 o
  -5  -6   9        178.08        141.36        12.08 o
  -4  -6   9         72.46         65.90         7.91 o
  -3  -6   9        547.94        575.86        17.50 o
  -2  -6   9        629.87        557.99        24.31 o
  -1  -6   9        142.74        156.74        13.19 o
   0  -6   9        160.25        139.95        13.10 o
   1  -6   9         12.21          7.84         3.95 o
   2  -6   9         25.83         20.11         6.57 o
   3  -6   9         79.34         90.19        12.67 o
   4  -6   9         63.02         60.34        10.82 o
   5  -6   9         28.28         12.13         5.40 o
  -7  -5   9        729.86        707.74        32.68 o
  -6  -5   9         26.28         15.14         4.58 o
  -5  -5   9         58.01         50.19         7.31 o
  -4  -5   9        422.24        345.56        13.95 o
  -3  -5   9         10.50         15.65         2.90 o
  -2  -5   9         15.06         10.66         2.61 o
  -1  -5   9        873.93        879.42        30.60 o
   0  -5   9         11.21          4.97         2.87 o
   1  -5   9        354.49        353.81        23.87 o
   2  -5   9         16.73         10.74         2.80 o
   3  -5   9        198.84        211.99        13.03 o
   4  -5   9         30.92         18.50         5.02 o
   5  -5   9         80.05         93.42        10.22 o
   6  -5   9         10.08          0.45         5.12 o
  -8  -4   9        215.93        229.66        19.98 o
  -7  -4   9        118.51        140.72        14.72 o
  -6  -4   9        845.78        833.82        38.89 o
  -5  -4   9          3.06          3.13         2.15 o
  -4  -4   9         96.04        134.51         8.71 o
  -3  -4   9        318.17        298.54        12.38 o
  -2  -4   9       2010.45       2193.93        33.02 o
  -1  -4   9        443.90        410.88        13.53 o
   0  -4   9         44.75         44.68         7.02 o
   1  -4   9        130.50        101.48         6.52 o
   2  -4   9         43.12         31.25         4.43 o
   3  -4   9         16.11         18.22         3.98 o
   4  -4   9        150.72        148.12        11.51 o
   5  -4   9         43.42         53.28         8.47 o
   6  -4   9          0.18         -4.35         4.37 o
  -8  -3   9        608.77        567.82        30.67 o
  -7  -3   9         16.24         21.61         7.54 o
  -6  -3   9        378.80        420.85        17.20 o
  -5  -3   9         44.03         34.85         4.08 o
  -4  -3   9        658.34        721.45        25.85 o
  -3  -3   9        125.54        186.44        13.30 o
  -2  -3   9       1957.71       2077.35        43.45 o
  -1  -3   9         26.79         17.31         4.45 o
   0  -3   9        749.24        739.80        27.44 o
   1  -3   9         43.86         36.76         6.59 o
   2  -3   9        700.72        732.16        37.16 o
   3  -3   9         27.31         24.26         3.98 o
   4  -3   9        449.87        487.21        20.12 o
   5  -3   9          3.55         -5.26         5.26 o
   6  -3   9        111.12         92.33        10.18 o
  -9  -2   9         42.27         28.19         7.48 o
  -8  -2   9         12.54          4.15         7.83 o
  -7  -2   9         85.54         78.77        14.91 o
  -6  -2   9         11.12          7.60         6.28 o
  -5  -2   9         48.05         41.68         6.22 o
  -4  -2   9        435.08        444.15        20.22 o
  -3  -2   9        570.54        540.28        30.39 o
  -2  -2   9        434.94        438.76        19.96 o
  -1  -2   9        481.10        448.68        29.09 o
   0  -2   9         40.32         31.00         3.64 o
   1  -2   9        152.11        124.47        19.62 o
   2  -2   9         62.69         50.76        11.85 o
   3  -2   9        242.25        252.00        17.99 o
   4  -2   9        136.28        114.29        13.02 o
   5  -2   9          6.28          0.91         5.23 o
   6  -2   9          4.38         -0.77         4.59 o
  -9  -1   9         92.10         69.51        11.10 o
  -8  -1   9         13.68          7.63         7.96 o
  -7  -1   9        427.09        394.19        32.71 o
  -6  -1   9         74.45         60.03         7.10 o
  -5  -1   9        129.17        129.73         9.16 o
  -4  -1   9        397.21        379.08         9.30 o
  -3  -1   9       5387.60       5674.71        87.00 o
  -2  -1   9        175.05        162.05         5.69 o
  -1  -1   9       1500.11       1453.49        59.45 o
   0  -1   9          0.57          0.34         1.40 o
   1  -1   9        461.60        458.92        21.15 o
   2  -1   9          2.59         -1.20         5.47 o
   3  -1   9        375.45        379.39        14.48 o
   4  -1   9         51.65         42.75         7.91 o
   5  -1   9         93.07         66.31         9.78 o
   6  -1   9          9.92          1.39         4.40 o
  -8   0   9        437.22        401.24        35.06 o
  -7   0   9         39.15         25.14         9.20 o
  -6   0   9         74.13         81.25         8.68 o
  -5   0   9       3593.88       3663.82        38.35 o
  -4   0   9         78.86         81.84         5.58 o
  -3   0   9        754.00        789.04        16.81 o
  -2   0   9        608.87        594.17        13.10 o
  -1   0   9        746.05        811.41        26.56 o
   0   0   9        256.78        257.57        15.25 o
   1   0   9        410.46        399.79        19.45 o
   2   0   9        441.12        436.43        15.42 o
   3   0   9        503.98        545.62        29.29 o
   4   0   9         43.00         29.74         3.90 o
   5   0   9         69.76         69.24        10.27 o
   6   0   9         87.68         66.75        12.72 o
  -8   1   9         86.00         77.57        13.74 o
  -7   1   9        148.38        135.79        17.03 o
  -6   1   9        375.08        378.25        18.78 o
  -5   1   9        166.72        142.59         8.20 o
  -4   1   9        438.41        409.81        13.12 o
  -3   1   9          2.22          1.08         1.40 o
  -2   1   9       1544.80       1580.98        34.30 o
  -1   1   9         16.51         12.93         3.04 o
   0   1   9        883.82        907.57        22.75 o
   1   1   9         33.99         22.80         5.14 o
   2   1   9        215.00        242.11        11.95 o
   3   1   9        128.32        121.10         8.90 o
   4   1   9        231.40        224.10        13.26 o
   5   1   9          5.44          7.48         3.87 o
  -8   2   9          2.06         -0.72         6.45 o
  -7   2   9          6.11         -5.04         5.75 o
  -6   2   9          3.32          3.77         4.28 o
  -5   2   9          5.15          0.49         2.59 o
  -4   2   9        152.38        129.12         9.94 o
  -3   2   9         31.29         24.98         4.48 o
  -2   2   9          6.99          0.22         2.71 o
  -1   2   9         11.49          6.66         3.00 o
   0   2   9        173.93        180.84        10.38 o
   1   2   9          0.71         -2.75         3.12 o
   2   2   9        165.57        160.82         9.96 o
   3   2   9          6.24          4.88         4.16 o
   4   2   9         30.21         36.99         8.97 o
   5   2   9          2.68         -4.03         4.03 o
  -8   3   9         70.21         31.08         9.67 o
  -7   3   9         22.12          9.17         5.67 o
  -6   3   9         25.94         23.99         6.51 o
  -5   3   9        598.08        588.67        24.34 o
  -4   3   9         84.58         55.51         9.26 o
  -3   3   9        288.82        285.93        16.11 o
  -2   3   9          1.55          0.26         3.62 o
  -1   3   9        466.03        488.97        27.25 o
   0   3   9          0.46          8.77         2.99 o
   1   3   9        312.80        310.11        14.77 o
   2   3   9        156.33        151.62        10.90 o
   3   3   9        123.95        109.44         9.52 o
   4   3   9          3.94         -5.09         9.15 o
  -7   4   9        266.00        219.39        24.59 o
  -6   4   9          0.65          1.51         4.64 o
  -5   4   9        148.42        142.04        12.99 o
  -4   4   9        247.16        224.28        15.84 o
  -3   4   9         73.92         68.81         8.70 o
  -2   4   9        183.01        160.63        18.86 o
  -1   4   9        661.83        710.17        39.95 o
   0   4   9        285.73        279.92        18.12 o
   1   4   9        471.08        495.54        24.67 o
   2   4   9          1.58         -3.58         3.58 o
   3   4   9        275.27        293.92        16.42 o
   4   4   9          1.42          3.69         9.96 o
  -6   5   9        368.57        366.86        23.31 o
  -5   5   9         68.66         70.95        33.52 o
  -4   5   9        430.63        504.69        25.68 o
  -3   5   9         23.18         24.88         6.01 o
  -2   5   9         78.09         74.04        14.47 o
  -1   5   9         17.33         24.42         8.42 o
   0   5   9        151.66        158.22        14.38 o
   1   5   9         73.09         80.98        10.89 o
   2   5   9        128.66        114.37        10.35 o
  -5   6   9          1.15          3.52         4.59 o
  -4   6   9         46.86         64.17        10.10 o
  -3   6   9         50.94         46.00         8.35 o
  -2   6   9         43.82         24.46         7.47 o
  -1   6   9         30.85         26.59         9.43 o
   0   6   9         75.08         96.37        16.82 o
   1   6   9         58.75         76.64        17.05 o
  -4  -8  10         16.31          4.03         4.52 o
  -3  -8  10         63.62         72.45        15.07 o
  -2  -8  10         87.63         96.87        16.07 o
  -1  -8  10        201.12        193.39        16.44 o
   0  -8  10         45.69         43.79         7.94 o
   1  -8  10         14.18         10.82         9.64 o
   2  -8  10         44.12         29.51         7.48 o
  -5  -7  10         28.12         22.04         7.56 o
  -4  -7  10        518.00        568.01        38.86 o
  -3  -7  10          6.99          9.33         6.47 o
  -2  -7  10        828.63        862.64        32.68 o
  -1  -7  10         59.01         50.66         7.75 o
   0  -7  10          1.06         -2.33         7.07 o
   1  -7  10          8.18         -6.53         6.53 o
   2  -7  10         61.49         54.46        10.22 o
   3  -7  10          1.36          1.88         5.66 o
   4  -7  10         35.19         21.89         7.93 o
  -6  -6  10        320.71        359.60        24.19 o
  -5  -6  10          1.37          3.18         3.15 o
  -4  -6  10         36.38         30.99         8.68 o
  -3  -6  10        200.25        202.94        14.98 o
  -2  -6  10         16.98         18.50         4.72 o
  -1  -6  10         47.85         42.63         7.48 o
   0  -6  10        661.96        625.54        29.14 o
   1  -6  10         83.31         57.87        10.02 o
   2  -6  10         42.73         38.76         8.01 o
   3  -6  10         28.30         11.61        10.28 o
   4  -6  10        100.81        105.79        15.06 o
  -7  -5  10        439.13        455.83        29.88 o
  -6  -5  10          1.16         -2.65         4.31 o
  -5  -5  10         98.45         92.84         9.78 o
  -4  -5  10        169.41        161.30         9.97 o
  -3  -5  10        307.80        342.76        13.74 o
  -2  -5  10        256.06        229.86        22.81 o
  -1  -5  10        401.55        411.20        22.25 o
   0  -5  10         56.37         52.75         8.51 o
   1  -5  10        130.70        135.98        13.89 o
   2  -5  10          8.29          3.69         6.99 o
   3  -5  10        394.38        416.11        26.45 o
   4  -5  10         64.38         79.24        12.31 o
   5  -5  10        131.29        108.95        19.20 o
  -8  -4  10         50.47         49.03        18.26 o
  -7  -4  10        247.52        276.62        20.52 o
  -6  -4  10         28.68         26.50         6.32 o
  -5  -4  10        103.61         92.55         7.84 o
  -4  -4  10        228.54        210.53        11.61 o
  -3  -4  10        577.32        552.52        17.63 o
  -2  -4  10        217.86        219.40        10.16 o
  -1  -4  10        365.52        360.92        20.27 o
   0  -4  10        148.18        126.08        12.44 o
   1  -4  10        725.71        759.50        31.32 o
   2  -4  10          0.44         -4.24         4.84 o
   3  -4  10        259.72        283.28        21.37 o
   4  -4  10         13.89          6.95        13.94 o
   5  -4  10         57.15         37.50         9.19 o
  -8  -3  10        687.84        717.13        51.80 o
  -7  -3  10         74.94         56.59        15.42 o
  -6  -3  10        845.07        880.72        26.00 o
  -5  -3  10         12.75         10.88         3.25 o
  -4  -3  10        690.35        689.57        26.95 o
  -3  -3  10         36.46         25.53         5.94 o
  -2  -3  10         63.70         54.15         7.76 o
  -1  -3  10       2361.81       2452.37        51.82 o
   0  -3  10        176.74        167.22        13.93 o
   1  -3  10        374.51        361.10        20.97 o
   2  -3  10        323.42        344.15        21.42 o
   3  -3  10         49.27         30.21         8.16 o
   4  -3  10        165.28        149.46        15.40 o
   5  -3  10         10.37          1.23         4.96 o
  -8  -2  10         49.64         45.00        10.02 o
  -7  -2  10          8.21         -4.28         5.93 o
  -6  -2  10        296.63        313.46        18.71 o
  -5  -2  10         22.91         17.41         3.95 o
  -4  -2  10        100.99        103.99        10.32 o
  -3  -2  10       1253.48       1276.52        44.21 o
  -2  -2  10       1067.77       1190.43        34.94 o
  -1  -2  10       1835.42       2002.85        55.72 o
   0  -2  10        165.16        162.14        13.38 o
   1  -2  10        196.44        185.12        14.59 o
   2  -2  10        252.32        256.83        20.44 o
   3  -2  10         17.91          8.21         4.06 o
   4  -2  10        193.90        180.81        16.75 o
   5  -2  10         12.45         -3.19         6.55 o
  -8  -1  10         13.78          2.01         6.57 o
  -7  -1  10        405.16        407.42        33.64 o
  -6  -1  10         50.07         25.33         7.40 o
  -5  -1  10        645.68        679.27        36.53 o
  -4  -1  10         28.20         22.69         4.36 o
  -3  -1  10        704.70        722.48        21.87 o
  -2  -1  10         53.24         60.59         5.64 o
  -1  -1  10        240.42        243.04        15.89 o
   0  -1  10          0.96          6.31         3.01 o
   1  -1  10         31.77         29.53         5.85 o
   2  -1  10         34.56         29.86         5.68 o
   3  -1  10         53.53         32.28         6.34 o
   4  -1  10          3.92         10.26         4.90 o
   5  -1  10         33.96         25.31         6.71 o
  -8   0  10        122.69         83.39        16.71 o
  -7   0  10        168.07        164.15        20.85 o
  -6   0  10         44.52         45.00        10.12 o
  -5   0  10        627.86        659.37        34.70 o
  -4   0  10         46.25         43.49         4.75 o
  -3   0  10       1165.88       1196.33        19.76 o
  -2   0  10        107.95        103.09         5.66 o
  -1   0  10        805.72        827.92        22.10 o
   0   0  10          2.97          1.39         2.69 o
   1   0  10        383.47        380.92        20.17 o
   2   0  10         12.29          0.18         3.99 o
   3   0  10        371.80        355.55        21.03 o
   4   0  10          7.64          3.30         4.68 o
   5   0  10         77.48         74.13        10.98 o
  -6   1  10        538.65        485.49        31.14 o
  -5   1  10        226.88        224.80        10.60 o
  -4   1  10       1042.29       1066.20        21.70 o
  -3   1  10        404.76        388.54        11.23 o
  -2   1  10        578.91        639.12        19.62 o
  -1   1  10          1.73          3.38         2.17 o
   0   1  10       1011.35       1026.19        25.86 o
   1   1  10        296.38        304.65        17.83 o
   2   1  10         24.40         21.60         8.40 o
   3   1  10        116.19        109.99         8.91 o
   4   1  10         14.65          2.65         7.62 o
   5   1  10         12.54         -7.69         8.23 o
  -6   2  10        556.69        513.37        32.15 o
  -5   2  10        184.42        170.47        18.53 o
  -4   2  10        210.71        206.77        12.94 o
  -3   2  10        358.70        287.54        20.40 o
  -2   2  10        877.52        865.16        28.54 o
  -1   2  10         11.92          6.57         2.89 o
   0   2  10        283.00        319.77        14.78 o
   1   2  10          9.32          3.01         3.04 o
   2   2  10         41.67         33.17         4.30 o
   3   2  10          3.46          1.98         3.46 o
   4   2  10          8.34         13.33         4.58 o
  -7   3  10         10.98         11.26         6.15 o
  -6   3  10         34.88         28.71         8.40 o
  -5   3  10          1.67         -1.02         2.85 o
  -4   3  10        173.03        139.81        12.01 o
  -3   3  10        134.76        107.62        10.08 o
  -2   3  10         85.83         46.50        10.28 o
  -1   3  10        199.66        208.21        12.99 o
   0   3  10          4.21          1.22         2.37 o
   1   3  10          5.80         14.69         5.23 o
   2   3  10          1.29          4.35         3.77 o
   3   3  10          0.94         -3.91         4.22 o
  -6   4  10        125.11        100.27        11.58 o
  -5   4  10        569.77        559.29        26.36 o
  -4   4  10          5.57          5.76         4.42 o
  -3   4  10        139.77        146.94        12.98 o
  -2   4  10         65.03         50.87        11.42 o
  -1   4  10        354.66        347.52        22.74 o
   0   4  10         72.38         59.39         8.73 o
   1   4  10        326.86        394.78        23.38 o
   2   4  10          0.87         -5.45         7.89 o
  -5   5  10         62.31         51.95        12.53 o
  -4   5  10         56.75         75.71        13.51 o
  -3   5  10        217.60        223.84        17.37 o
  -2   5  10         33.01         21.62         7.63 o
  -1   5  10        283.60        348.14        31.61 o
   0   5  10        141.41        146.52        14.70 o
   1   5  10         43.92         56.44         9.45 o
  -3  -8  11        147.13        156.05        22.07 o
  -2  -8  11         26.90         26.29         8.88 o
  -1  -8  11        943.04        889.28        36.69 o
   0  -8  11         78.51         34.36         7.35 o
   1  -8  11        293.58        276.07        22.49 o
  -5  -7  11         38.29         26.79         7.70 o
  -4  -7  11          5.42         -1.23         6.98 o
  -3  -7  11         79.84         75.25        15.78 o
  -2  -7  11         85.51         85.26        10.96 o
  -1  -7  11         11.57          4.77         3.79 o
   0  -7  11        190.71        183.79        17.50 o
   1  -7  11          0.44         -6.67         6.67 o
   2  -7  11          9.61         -6.49         6.49 o
  -6  -6  11        145.13        180.59        26.68 o
  -5  -6  11          7.25         19.29         7.37 o
  -4  -6  11          1.16         -0.97         5.56 o
  -3  -6  11         25.30         17.94         4.92 o
  -2  -6  11        812.43        827.77        46.45 o
  -1  -6  11         37.70         25.82         6.91 o
   0  -6  11         35.74         26.43         6.53 o
   1  -6  11        109.55         83.49        11.60 o
   2  -6  11         56.26         64.62        11.01 o
   3  -6  11         27.93         24.55        11.59 o
  -7  -5  11         88.07        104.49        13.04 o
  -6  -5  11          0.66         -3.09         3.64 o
  -5  -5  11        302.47        295.67        18.34 o
  -4  -5  11          1.46          0.13         3.90 o
  -3  -5  11        136.42        170.76        14.54 o
  -2  -5  11         43.77         41.07         8.18 o
  -1  -5  11         26.28         26.96         6.03 o
   0  -5  11          9.40          6.57         4.07 o
   1  -5  11        236.62        253.01        21.50 o
   2  -5  11        179.00        159.94        16.47 o
   3  -5  11         16.03         -2.70         6.18 o
   4  -5  11        143.82        143.90        42.86 o
  -7  -4  11        680.76        727.08        48.75 o
  -6  -4  11        193.86        160.54        14.76 o
  -5  -4  11        170.65        194.92        12.16 o
  -4  -4  11         11.81          3.80         2.35 o
  -3  -4  11        446.20        493.84        17.42 o
  -2  -4  11          0.47          6.96         3.41 o
  -1  -4  11        736.93        763.20        31.23 o
   0  -4  11        177.34        163.33        14.79 o
   1  -4  11        148.30        132.34        13.88 o
   2  -4  11          5.29         -0.70         4.71 o
   3  -4  11       1172.36       1249.42        45.97 o
   4  -4  11          0.86         -5.07         9.69 o
  -7  -3  11         64.29         69.43        10.14 o
  -6  -3  11        310.91        352.90        17.18 o
  -5  -3  11        151.88        137.45        10.65 o
  -4  -3  11         57.29         37.37         6.52 o
  -3  -3  11        140.96        139.57        13.11 o
  -2  -3  11        255.03        274.74        18.32 o
  -1  -3  11        166.64        185.37        15.18 o
   0  -3  11          3.14          7.81         4.80 o
   1  -3  11       1597.53       1578.45        53.56 o
   2  -3  11         30.81         28.13         6.98 o
   3  -3  11        152.88        142.32        15.22 o
   4  -3  11         13.21          6.18        16.23 o
   5  -3  11         60.90         59.30        11.45 o
  -8  -2  11        114.47         86.80        12.21 o
  -7  -2  11         78.45         59.29         8.77 o
  -6  -2  11        627.38        665.18        28.21 o
  -5  -2  11         98.41        105.96         9.38 o
  -4  -2  11        685.34        698.30        28.71 o
  -3  -2  11         61.70         57.88         8.30 o
  -2  -2  11        220.07        235.85        16.62 o
  -1  -2  11        592.84        600.68        26.78 o
   0  -2  11        304.65        317.38        19.77 o
   1  -2  11         13.35          6.33         3.59 o
   2  -2  11        224.49        204.98        16.94 o
   3  -2  11          1.98         -5.59         5.59 o
   4  -2  11        150.97        117.89        14.31 o
   5  -2  11          2.20          2.39        17.84 o
  -8  -1  11         45.05         24.63         8.40 o
  -7  -1  11         18.26         14.43         5.33 o
  -6  -1  11         16.41          7.88         4.72 o
  -5  -1  11         11.84         15.89         9.92 o
  -4  -1  11        253.75        254.64        13.47 o
  -3  -1  11         17.83         12.89         3.06 o
  -2  -1  11         43.09         43.97         5.21 o
  -1  -1  11         15.89         11.68         4.13 o
   0  -1  11        105.87         92.34        10.61 o
   1  -1  11         35.45         39.30         7.64 o
   2  -1  11        427.70        427.18        23.60 o
   3  -1  11          2.40         -3.91         3.91 o
   4  -1  11         58.24         49.68         8.87 o
  -8   0  11         29.43         14.92         6.42 o
  -7   0  11         97.68         76.39        13.29 o
  -6   0  11         60.33         45.16         9.90 o
  -5   0  11        264.99        249.82        21.75 o
  -4   0  11          8.84         11.55         5.64 o
  -3   0  11        324.91        307.56        12.56 o
  -2   0  11        410.38        415.93        16.32 o
  -1   0  11         34.65         39.73         5.27 o
   0   0  11         24.07         22.61         5.58 o
   1   0  11        446.86        430.86        22.72 o
   2   0  11         32.33         15.55         8.51 o
   3   0  11         28.04         14.04        19.37 o
   4   0  11          6.04          4.12        19.30 o
  -4   1  11          1.23          3.47         3.30 o
  -3   1  11          0.92          0.07         2.17 o
  -2   1  11         74.76         58.94         9.49 o
  -1   1  11        705.94        698.30        22.16 o
   0   1  11         45.47         27.95         4.95 o
   1   1  11        215.21        210.54        15.70 o
   2   1  11          1.13          1.04         3.22 o
   3   1  11         30.68         33.82        14.78 o
   4   1  11         16.48         20.40         9.23 o
  -4   2  11        288.92        293.92        23.38 o
  -3   2  11          1.59          0.75         3.98 o
  -2   2  11         52.85         49.42         6.02 o
  -1   2  11         48.18         24.40         4.37 o
   0   2  11        608.76        627.17        21.94 o
   1   2  11         12.58         11.04         3.68 o
   2   2  11        170.15        131.37        13.80 o
   3   2  11          5.04         -3.48         7.25 o
  -5   3  11          1.99          5.24         5.57 o
  -4   3  11         22.66         14.38         6.82 o
  -3   3  11         37.93         28.28         8.70 o
  -2   3  11        151.15        139.66        13.07 o
  -1   3  11         38.39         30.87         5.30 o
   0   3  11        394.16        421.55        23.65 o
   1   3  11          2.33         -5.85         5.85 o
   2   3  11         80.78         86.77        13.20 o
  -5   4  11        309.80        328.26        30.29 o
  -4   4  11         11.50         12.48         5.11 o
  -3   4  11        112.12        106.09        11.12 o
  -2   4  11          7.15         16.90         8.00 o
  -1   4  11         23.16         34.97         7.65 o
   0   4  11         98.06        132.12        14.00 o
   1   4  11         13.76         12.99         6.81 o
  -3   5  11         38.34         27.77        17.88 o
  -2   5  11         62.48         70.08        14.25 o
  -1   5  11         37.19         32.03        12.09 o
  -4  -7  12         43.79         63.27        15.47 o
  -3  -7  12        365.05        396.98        35.87 o
  -2  -7  12         65.02         48.83         9.20 o
  -1  -7  12        174.67        155.97        15.94 o
   0  -7  12         25.73         22.30         6.59 o
   1  -7  12         88.10         91.24        13.46 o
  -5  -6  12          0.93         -3.72         8.26 o
  -4  -6  12         86.48         77.80        15.49 o
  -3  -6  12        105.89         97.32        11.68 o
  -2  -6  12        417.44        438.34        29.81 o
  -1  -6  12          2.84          8.11         4.72 o
   0  -6  12        181.92        164.58        16.50 o
   1  -6  12          2.27         -6.17         6.17 o
   2  -6  12        154.83        155.07        18.57 o
  -6  -5  12        125.05        138.45        22.45 o
  -5  -5  12          0.70         -6.07         6.07 o
  -4  -5  12        651.82        658.77        29.88 o
  -3  -5  12         31.69         22.80         5.64 o
  -2  -5  12        356.54        342.42        22.27 o
  -1  -5  12          0.48          2.38         4.17 o
   0  -5  12        329.30        347.55        26.17 o
   1  -5  12          0.38         -5.77         5.77 o
   2  -5  12          3.19         -6.01         6.01 o
   3  -5  12        558.61        607.81        40.00 o
  -6  -4  12          0.78         -5.24         5.24 o
  -5  -4  12        347.22        393.23        18.15 o
  -4  -4  12          7.80         12.72         3.71 o
  -3  -4  12        349.18        409.05        23.64 o
  -2  -4  12        113.16        105.76        11.98 o
  -1  -4  12        464.12        515.59        27.02 o
   0  -4  12          2.03         -1.26         3.44 o
   1  -4  12       1100.90       1176.67        42.89 o
   2  -4  12         89.97         91.31        12.61 o
   3  -4  12         41.54         32.01         8.15 o
  -7  -3  12         91.15         98.07        20.38 o
  -6  -3  12         23.09         29.21         5.33 o
  -5  -3  12       1079.27       1199.09        33.06 o
  -4  -3  12          5.22          0.55         3.75 o
  -3  -3  12        402.34        486.28        25.64 o
  -2  -3  12          4.29          1.60         3.26 o
  -1  -3  12        425.53        454.98        24.97 o
   0  -3  12          5.61          5.43         3.65 o
   1  -3  12         40.40         28.64        14.62 o
   2  -3  12         27.23          8.22        17.15 o
   3  -3  12        148.34        140.24        15.94 o
   4  -3  12          1.74          5.64        17.60 o
  -7  -2  12          0.52         -3.99         4.18 o
  -6  -2  12        489.18        541.13        26.64 o
  -5  -2  12         25.88         22.40         4.68 o
  -4  -2  12        345.95        394.79        22.84 o
  -3  -2  12         15.74         18.89         8.15 o
  -2  -2  12          1.57          1.50         5.48 o
  -1  -2  12        122.26        116.00        12.37 o
   0  -2  12         76.13         78.78        10.50 o
   1  -2  12         53.46         52.52         9.10 o
   2  -2  12         61.11         58.49        12.00 o
   3  -2  12        119.11        109.19        14.10 o
   4  -2  12          3.68          9.59         5.78 o
  -7  -1  12          0.42         -5.75         5.84 o
  -6  -1  12        570.13        581.05        69.43 o
  -5  -1  12         41.95         48.72         7.79 o
  -4  -1  12        121.23        132.57        10.25 o
  -3  -1  12         11.53         16.70         5.20 o
  -2  -1  12        249.80        279.07        13.78 o
  -1  -1  12         23.33         22.49         5.60 o
   0  -1  12       1371.93       1399.48        42.95 o
   1  -1  12        222.23        202.56        16.55 o
   2  -1  12        174.10        168.62        23.50 o
   3  -1  12         33.80         20.61         6.12 o
  -5   0  12        256.21        275.08        26.91 o
  -4   0  12         32.56         39.81         7.94 o
  -3   0  12        364.97        365.62        15.95 o
  -2   0  12         75.25         91.05         8.04 o
  -1   0  12        574.81        569.99        20.77 o
   0   0  12        279.05        296.15        19.85 o
   1   0  12          0.43         -3.24         5.77 o
   2   0  12        522.50        491.88        26.36 o
   3   0  12         32.23         19.98         7.72 o
  -4   1  12          4.83         -4.55         6.39 o
  -3   1  12         19.69         15.38         3.99 o
  -2   1  12          2.52          0.34         4.94 o
  -1   1  12        318.28        371.43        17.06 o
   0   1  12         85.15         80.84         8.33 o
   1   1  12        318.98        305.00        16.24 o
   2   1  12         40.51         15.44         5.73 o
   3   1  12         38.34         35.19        11.68 o
  -3   2  12         19.09         18.95         5.08 o
  -2   2  12         96.90         96.03        10.61 o
  -1   2  12         33.80         35.02         5.76 o
   0   2  12         37.63         42.81         7.56 o
   1   2  12          8.20          2.39         4.09 o
   2   2  12          6.67          4.25         4.42 o
  -4   3  12        146.18         95.34        13.89 o
  -3   3  12         77.58         66.27        13.06 o
  -2   3  12        197.17        192.32        16.19 o
  -1   3  12          0.70         -0.23         5.32 o
   0   3  12        190.37        239.11        19.01 o
   1   3  12         41.97         34.56         8.01 o
  -3   4  12         17.30          3.14         7.30 o
  -2   4  12        124.27        150.74        15.04 o
  -4  -6  13         37.29         40.92        11.20 o
  -3  -6  13         34.69         18.80        16.06 o
  -2  -6  13         39.47         17.61         6.19 o
  -1  -6  13         22.17         28.64        10.70 o
   0  -6  13         25.70         26.16         7.78 o
   1  -6  13          6.99          8.96         6.69 o
  -5  -5  13          1.18         -8.97         8.97 o
  -4  -5  13        414.00        470.19        26.62 o
  -3  -5  13          3.89         -2.29         6.73 o
  -2  -5  13        172.09        179.51        23.98 o
  -1  -5  13         56.02         42.20         8.63 o
   0  -5  13        197.81        200.38        18.53 o
   1  -5  13          3.97         -6.25         6.25 o
   2  -5  13        163.34        170.67        18.73 o
  -5  -4  13        328.54        364.16        23.60 o
  -4  -4  13         98.77         75.11        10.17 o
  -3  -4  13          3.97         -2.69         7.55 o
  -2  -4  13        221.43        236.23        26.73 o
  -1  -4  13        118.37        109.45        21.37 o
   0  -4  13        185.35        187.16        17.62 o
   1  -4  13         68.11         51.47        10.38 o
   2  -4  13         74.54         81.26        12.15 o
  -6  -3  13        214.70        198.75        17.20 o
  -5  -3  13       1018.67       1158.42        33.82 o
  -4  -3  13          3.35          3.66        14.19 o
  -3  -3  13        254.31        236.76        18.77 o
  -2  -3  13         30.36         23.98         6.30 o
  -1  -3  13        265.51        281.73        20.72 o
   0  -3  13        137.20        152.56        15.77 o
   1  -3  13        157.78        150.45        15.94 o
   2  -3  13          0.84         -6.02         6.02 o
  -6  -2  13         21.20         21.79         6.31 o
  -5  -2  13        120.32        135.06        11.28 o
  -4  -2  13          1.57          2.78         9.17 o
  -3  -2  13          1.35          4.87         4.03 o
  -2  -2  13         47.45         42.28         8.05 o
  -1  -2  13         61.93         63.63        10.25 o
   0  -2  13          6.39         -4.44         8.23 o
   1  -2  13        104.67        106.98        13.16 o
   2  -2  13        220.44        167.25        16.91 o
  -6  -1  13        817.99        895.77        51.01 o
  -5  -1  13         72.18         86.42        16.19 o
  -4  -1  13        425.79        433.94        25.37 o
  -3  -1  13         49.91         27.79        12.31 o
  -2  -1  13        156.81        155.80        14.87 o
  -1  -1  13         30.31         21.11         7.01 o
   0  -1  13        132.26        132.11        20.23 o
   1  -1  13          0.30         -2.98        15.58 o
   2  -1  13          3.06         -2.12         4.33 o
  -6   0  13        310.07        325.00        30.84 o
  -5   0  13          2.54          8.78         7.02 o
  -4   0  13        249.07        303.86        21.34 o
  -3   0  13         40.62         38.82        14.55 o
  -2   0  13        260.77        305.83        15.74 o
  -1   0  13        275.65        289.68        15.74 o
   0   0  13        345.17        401.94        19.05 o
   1   0  13          7.14          5.03         4.21 o
   2   0  13         95.60         96.77        12.32 o
  -5   1  13        379.31        436.10        36.52 o
  -4   1  13          7.66          6.60         4.81 o
  -3   1  13        424.72        463.57        26.19 o
  -2   1  13          6.63          2.29         2.79 o
  -1   1  13        231.95        244.71        14.70 o
   0   1  13         32.80         42.31         6.68 o
   1   1  13        133.51        122.71        11.15 o
  -4   2  13          0.43          1.66         6.05 o
  -3   2  13        183.65        201.75        25.25 o
  -2   2  13          1.82          1.77         6.16 o
  -1   2  13        227.53        268.44        15.76 o
   0   2  13          2.18         -6.10         6.10 o
  -3  -5  14         31.45         11.06         5.39 o
  -2  -5  14        145.47        166.29        17.50 o
  -1  -5  14         10.29          8.52         5.74 o
  -4  -4  14        958.86       1173.68        44.18 o
  -3  -4  14        155.90        143.00        15.21 o
  -2  -4  14        278.00        290.74        22.33 o
  -1  -4  14          1.00          8.85        11.74 o
   0  -4  14        491.17        562.23        31.90 o
  -5  -3  14        143.37        161.33        13.24 o
  -4  -3  14        122.03        118.18        14.13 o
  -3  -3  14        139.84        147.76        15.42 o
  -2  -3  14         28.93         31.32         7.61 o
  -1  -3  14        142.32        140.04        15.76 o
   0  -3  14         44.85         42.38         8.90 o
   1  -3  14         61.27         78.92        11.93 o
  -5  -2  14        127.22        146.83        16.09 o
  -4  -2  14        173.00        172.51        16.99 o
  -3  -2  14          1.71          5.54         7.07 o
  -2  -2  14         23.68         14.78         6.91 o
  -1  -2  14        367.07        390.44        25.47 o
   0  -2  14         13.19          4.34         4.02 o
   1  -2  14        334.97        335.98        24.10 o
  -5  -1  14         49.33         41.60        12.06 o
  -4  -1  14         25.23         25.39        10.06 o
  -3  -1  14         29.94         43.44         8.67 o
  -2  -1  14          1.24          1.10         6.76 o
  -1  -1  14         30.92         26.00         7.01 o
   0  -1  14          1.03          1.61         6.60 o
  -4   0  14        118.37        123.29        14.56 o
  -3   0  14          6.20          7.06         4.42 o
  -2   0  14        218.03        224.54        31.22 o
  -1   0  14          1.49          0.42         4.30 o
   0   0  14        192.67        207.44        14.49 o
  -3   1  14        221.95        220.94        19.23 o
  -2   1  14         53.48         64.92        13.33 o
                                                
